# Supplementary material for: 4-Bromo-N-(diethyl­carbamothio­yl)­benzamide
Source: Acta Crystallogr Sect E Struct Rep Online. 2009 Jan 31;65(Pt 2):o427–8. doi: 10.1107/S1600536809003183 (PMC2968358; doi:10.1107/S1600536809003183)
Supplement: Supplementary file 1 [file e-65-0o427-sup1.cif]

##############################################################################
###                                                                        ###
###        Electronic paper (Acta Crystallographica Section E)             ###
###                                                                        ###
##############################################################################
#                                                                            #
# This CIF contains the data in a paper accepted for publication in Acta     #
# Crystallographica Section E. It conforms to the requirements of Notes      #
# for Authors for Section E, and has been peer reviewed under the auspices   #
# of the IUCr Commission on Journals.                                        #
#                                                                            #
# Full details of the Crystallographic Information File format               #
# are given in the paper "The Crystallographic Information File (CIF):       #
# a New Standard Archive File for Crystallography" by S. R. Hall, F. H.      #
# Allen and I. D. Brown [Acta Cryst. (1991), A47, 655-685].                  #
#                                                                            #
# The current version of the core CIF dictionary is obtainable from          #
# ftp://ftp.iucr.org/pub/cif_core.dic. The current version number is 2.4.    #
#                                                                            #
# Software is freely available for graphical display of the structure(s) in  #
# this CIF.  For information consult the CIF home page http://www.iucr.org/  #
# cif/home.html                                                              #
#                                                                            #
# This file may be used for bona fide research purposes within the           #
# scientific community so long as proper attribution is given to the journal # 
# article from which it was obtained.                                        #
#                                                                            #
##############################################################################
                                             
data_I
_audit_creation_method     SHELXL-97
_chemical_name_systematic
;
4-Bromo-<i>N</i>-(diethylcarbamothioyl)benzamide
;
_chemical_name_common
;
;
_chemical_formula_moiety     'C12 H15 Br N2 O S'
_chemical_formula_sum     'C12 H15 Br N2 O S'
_chemical_formula_iupac     'C12 H15 Br N2 O S'
_chemical_formula_weight     315.23
_chemical_melting_point     ?
_symmetry_cell_setting     monoclinic
_symmetry_space_group_name_H-M     'P 21/c'
_symmetry_space_group_name_Hall     '-P 2ybc'
loop_
    _symmetry_equiv_pos_as_xyz
    'x, y, z'
    '-x, y+1/2, -z+1/2'
    '-x, -y, -z'
    'x, -y-1/2, z-1/2'
_cell_length_a     6.9955(9)
_cell_length_b     18.680(2)
_cell_length_c     10.0816(13)
_cell_angle_alpha     90.00
_cell_angle_beta     95.361(3)
_cell_angle_gamma     90.00
_cell_volume     1311.7(3)
_cell_formula_units_Z     4
_cell_measurement_reflns_used     891
_cell_measurement_theta_min     2.30
_cell_measurement_theta_max     28.24
_cell_measurement_temperature     120(2)
_exptl_crystal_description     prism
_exptl_crystal_colour     colourless
_exptl_crystal_size_max     0.38
_exptl_crystal_size_mid     0.37
_exptl_crystal_size_min     0.11
_exptl_crystal_density_diffrn     1.596
_exptl_crystal_density_meas     ?
_exptl_crystal_density_method     'not measured'
_exptl_crystal_F_000     640
_exptl_absorpt_coefficient_mu     3.279
_exptl_absorpt_correction_type     multi-scan
_exptl_absorpt_process_details     '(SADABS; Bruker, 2002)'
_exptl_absorpt_correction_T_min     0.3289
_exptl_absorpt_correction_T_max     0.7143
_exptl_special_details
;
;
_diffrn_ambient_temperature     120(2)
_diffrn_radiation_type     MoK\a
_diffrn_radiation_wavelength     0.71073
_diffrn_radiation_source     'sealed tube'
_diffrn_radiation_monochromator     'graphite'
_diffrn_measurement_device_type     'Bruker SMART APEX'
_diffrn_measurement_method     '\f and \w'
_diffrn_reflns_number     10831
_diffrn_reflns_av_R_equivalents     0.0269
_diffrn_reflns_av_sigmaI/netI     0.0280
_diffrn_reflns_theta_min     2.18
_diffrn_reflns_theta_max     27.88
_diffrn_reflns_theta_full     27.88
_diffrn_measured_fraction_theta_max     0.999
_diffrn_measured_fraction_theta_full     0.999
_diffrn_reflns_limit_h_min     -9
_diffrn_reflns_limit_h_max     7
_diffrn_reflns_limit_k_min     -24
_diffrn_reflns_limit_k_max     24
_diffrn_reflns_limit_l_min     -13
_diffrn_reflns_limit_l_max     13
_diffrn_standards_number     2455
_diffrn_standards_interval_count     ?
_diffrn_standards_interval_time     430
_diffrn_standards_decay_%     0
_refine_special_details
;
 Refinement of F^2^ against ALL reflections.  The weighted R-factor wR and
 goodness of fit S are based on F^2^, conventional R-factors R are based
 on F, with F set to zero for negative F^2^. The threshold expression of
 F^2^ > 2sigma(F^2^) is used only for calculating R-factors(gt) etc. and is
 not relevant to the choice of reflections for refinement.  R-factors based
 on F^2^ are statistically about twice as large as those based on F, and R-
 factors based on ALL data will be even larger.
;
_reflns_number_total     3117
_reflns_number_gt     2730
_reflns_threshold_expression     I>2\s(I)
_refine_ls_structure_factor_coef     Fsqd
_refine_ls_matrix_type     full
_refine_ls_R_factor_all     0.0309
_refine_ls_R_factor_gt     0.0252
_refine_ls_wR_factor_gt     0.0615
_refine_ls_wR_factor_ref     0.0635
_refine_ls_goodness_of_fit_ref     1.064
_refine_ls_restrained_S_all     1.064
_refine_ls_number_reflns     3117
_refine_ls_number_parameters     158
_refine_ls_number_restraints     1
_refine_ls_hydrogen_treatment     mixed
_refine_ls_weighting_scheme     calc
_refine_ls_weighting_details
         'calc w=1/[\s^2^(Fo^2^)+(0.0328P)^2^+0.2678P] where P=(Fo^2^+2Fc^2^)/3'
_atom_sites_solution_hydrogens     difmap
_atom_sites_solution_primary     direct
_atom_sites_solution_secondary     difmap
_refine_ls_shift/su_max     0.001
_refine_ls_shift/su_mean     0.000
_refine_diff_density_max     0.586
_refine_diff_density_min     -0.259
_refine_ls_extinction_method     none
_refine_ls_extinction_coef     ?
loop_
    _atom_type_symbol
    _atom_type_description
    _atom_type_scat_dispersion_real
    _atom_type_scat_dispersion_imag
    _atom_type_scat_source
    'C' 'C' 0.0033 0.0016
                         'International Tables Vol C Tables 4.2.6.8 and 6.1.1.4'
    'H' 'H' 0.0000 0.0000
                         'International Tables Vol C Tables 4.2.6.8 and 6.1.1.4'
    'N' 'N' 0.0061 0.0033
                         'International Tables Vol C Tables 4.2.6.8 and 6.1.1.4'
    'O' 'O' 0.0106 0.0060
                         'International Tables Vol C Tables 4.2.6.8 and 6.1.1.4'
    'S' 'S' 0.1246 0.1234
                         'International Tables Vol C Tables 4.2.6.8 and 6.1.1.4'
    'Br' 'Br' -0.2901 2.4595
                         'International Tables Vol C Tables 4.2.6.8 and 6.1.1.4'
_computing_data_collection     'SMART (Bruker, 2002)'
_computing_cell_refinement     'SAINT (Bruker, 2002)'
_computing_data_reduction     'SAINT (Bruker, 2002)'
_computing_structure_solution     'SHELXTL (Sheldrick, 2008)'
_computing_structure_refinement     'SHELXTL (Sheldrick, 2008)'
_computing_molecular_graphics     'SHELXTL (Sheldrick, 2008)'
_computing_publication_material     'SHELXTL (Sheldrick, 2008)'
loop_
    _atom_site_type_symbol
    _atom_site_label
    _atom_site_fract_x
    _atom_site_fract_y
    _atom_site_fract_z
    _atom_site_U_iso_or_equiv
    _atom_site_adp_type
    _atom_site_calc_flag
    _atom_site_refinement_flags
    _atom_site_occupancy
    _atom_site_disorder_assembly
    _atom_site_disorder_group
    Br Br1 0.18884(3) 0.416437(9) 0.341437(19) 0.02229(7) Uani d . 1 . .
    S S1 0.41112(7) 0.90370(2) 0.43285(5) 0.02424(11) Uani d . 1 . .
    O O1 0.4748(2) 0.73637(7) 0.62427(13) 0.0265(3) Uani d . 1 . .
    N N1 0.5090(2) 0.76602(7) 0.41132(14) 0.0176(3) Uani d D 1 . .
    H H1 0.478(3) 0.7585(12) 0.3242(7) 0.035(6) Uiso d D 1 . .
    N N2 0.7563(2) 0.84313(7) 0.48486(15) 0.0184(3) Uani d . 1 . .
    C C1 0.5705(3) 0.83737(9) 0.44671(17) 0.0180(4) Uani d . 1 . .
    C C2 0.8900(3) 0.78163(9) 0.49166(19) 0.0230(4) Uani d . 1 . .
    H H2A 0.8245 0.7391 0.5248 0.028 Uiso calc R 1 . .
    H H2B 1.0018 0.7926 0.5561 0.028 Uiso calc R 1 . .
    C C3 0.9600(3) 0.76427(10) 0.3581(2) 0.0290(4) Uani d . 1 . .
    H H3A 1.0476 0.7233 0.3674 0.043 Uiso calc R 1 . .
    H H3B 1.0277 0.8058 0.3258 0.043 Uiso calc R 1 . .
    H H3C 0.8501 0.7525 0.2943 0.043 Uiso calc R 1 . .
    C C4 0.8433(3) 0.91336(9) 0.51931(19) 0.0219(4) Uani d . 1 . .
    H H4A 0.7698 0.9512 0.4681 0.026 Uiso calc R 1 . .
    H H4B 0.9764 0.9142 0.4935 0.026 Uiso calc R 1 . .
    C C5 0.8459(3) 0.92934(10) 0.66664(19) 0.0265(4) Uani d . 1 . .
    H H5A 0.9048 0.9763 0.6855 0.040 Uiso calc R 1 . .
    H H5B 0.9204 0.8925 0.7176 0.040 Uiso calc R 1 . .
    H H5C 0.7141 0.9296 0.6922 0.040 Uiso calc R 1 . .
    C C6 0.4567(3) 0.72010(9) 0.50554(17) 0.0172(3) Uani d . 1 . .
    C C7 0.3850(2) 0.64814(9) 0.45935(17) 0.0166(3) Uani d . 1 . .
    C C8 0.3120(3) 0.60335(10) 0.55234(18) 0.0197(4) Uani d . 1 . .
    H H8A 0.3030 0.6200 0.6406 0.024 Uiso calc R 1 . .
    C C9 0.2519(3) 0.53439(9) 0.51763(18) 0.0203(4) Uani d . 1 . .
    H H9A 0.2013 0.5039 0.5812 0.024 Uiso calc R 1 . .
    C C10 0.2670(2) 0.51082(9) 0.38901(18) 0.0180(3) Uani d . 1 . .
    C C11 0.3388(3) 0.55432(9) 0.29424(18) 0.0204(4) Uani d . 1 . .
    H H11A 0.3481 0.5372 0.2063 0.025 Uiso calc R 1 . .
    C C12 0.3970(3) 0.62334(9) 0.32955(18) 0.0190(4) Uani d . 1 . .
    H H12A 0.4453 0.6539 0.2651 0.023 Uiso calc R 1 . .
loop_
    _atom_site_aniso_label
    _atom_site_aniso_U_11
    _atom_site_aniso_U_22
    _atom_site_aniso_U_33
    _atom_site_aniso_U_12
    _atom_site_aniso_U_13
    _atom_site_aniso_U_23
    Br1 0.02598(11) 0.01446(10) 0.02654(11) -0.00248(6) 0.00300(7) -0.00079(6)
    S1 0.0274(3) 0.0178(2) 0.0274(3) 0.00464(17) 0.00185(19) -0.00387(17)
    O1 0.0459(9) 0.0198(6) 0.0141(6) -0.0039(6) 0.0046(6) -0.0019(5)
    N1 0.0241(8) 0.0153(7) 0.0131(7) -0.0018(6) 0.0007(6) -0.0016(5)
    N2 0.0240(8) 0.0130(7) 0.0184(8) -0.0006(6) 0.0028(6) -0.0016(5)
    C1 0.0277(10) 0.0139(8) 0.0127(8) -0.0025(7) 0.0040(7) -0.0005(6)
    C2 0.0242(10) 0.0171(8) 0.0270(10) 0.0023(7) -0.0025(8) 0.0019(7)
    C3 0.0293(11) 0.0264(10) 0.0313(11) 0.0090(8) 0.0034(8) -0.0025(8)
    C4 0.0259(10) 0.0172(8) 0.0230(10) -0.0052(7) 0.0040(7) -0.0023(7)
    C5 0.0317(11) 0.0246(9) 0.0228(10) -0.0065(8) 0.0009(8) -0.0063(7)
    C6 0.0206(9) 0.0157(8) 0.0155(9) 0.0023(6) 0.0021(7) -0.0007(6)
    C7 0.0174(8) 0.0150(7) 0.0172(9) 0.0017(6) 0.0007(7) -0.0006(6)
    C8 0.0244(9) 0.0205(8) 0.0146(9) 0.0001(7) 0.0035(7) -0.0009(7)
    C9 0.0211(9) 0.0197(8) 0.0207(9) -0.0022(7) 0.0042(7) 0.0041(7)
    C10 0.0165(9) 0.0138(7) 0.0233(9) 0.0007(6) 0.0002(7) -0.0008(6)
    C11 0.0275(10) 0.0178(8) 0.0164(9) -0.0017(7) 0.0038(7) -0.0023(7)
    C12 0.0243(9) 0.0164(8) 0.0168(9) -0.0011(7) 0.0051(7) 0.0016(6)
_geom_special_details
;
 All esds (except the esd in the dihedral angle between two l.s. planes)
 are estimated using the full covariance matrix.  The cell esds are taken
 into account individually in the estimation of esds in distances, angles
 and torsion angles; correlations between esds in cell parameters are only
 used when they are defined by crystal symmetry.  An approximate (isotropic)
 treatment of cell esds is used for estimating esds involving l.s. planes.
;
loop_
    _geom_bond_atom_site_label_1
    _geom_bond_atom_site_label_2
    _geom_bond_site_symmetry_2
    _geom_bond_distance
    _geom_bond_publ_flag
    Br1 C10 . 1.8944(17) ?
    S1 C1 . 1.6638(18) ?
    O1 C6 . 1.230(2) ?
    N1 C6 . 1.355(2) ?
    N1 C1 . 1.435(2) ?
    N1 H1 . 0.896(5) ?
    N2 C1 . 1.325(2) ?
    N2 C4 . 1.474(2) ?
    N2 C2 . 1.479(2) ?
    C2 C3 . 1.511(3) ?
    C2 H2A . 0.9900 ?
    C2 H2B . 0.9900 ?
    C3 H3A . 0.9800 ?
    C3 H3B . 0.9800 ?
    C3 H3C . 0.9800 ?
    C4 C5 . 1.513(3) ?
    C4 H4A . 0.9900 ?
    C4 H4B . 0.9900 ?
    C5 H5A . 0.9800 ?
    C5 H5B . 0.9800 ?
    C5 H5C . 0.9800 ?
    C6 C7 . 1.494(2) ?
    C7 C8 . 1.389(2) ?
    C7 C12 . 1.398(2) ?
    C8 C9 . 1.390(2) ?
    C8 H8A . 0.9500 ?
    C9 C10 . 1.383(3) ?
    C9 H9A . 0.9500 ?
    C10 C11 . 1.384(2) ?
    C11 C12 . 1.389(2) ?
    C11 H11A . 0.9500 ?
    C12 H12A . 0.9500 ?
loop_
    _geom_angle_atom_site_label_1
    _geom_angle_atom_site_label_2
    _geom_angle_atom_site_label_3
    _geom_angle_site_symmetry_1
    _geom_angle_site_symmetry_3
    _geom_angle
    _geom_angle_publ_flag
    C6 N1 C1 . . 120.52(14) ?
    C6 N1 H1 . . 122.0(15) ?
    C1 N1 H1 . . 115.4(15) ?
    C1 N2 C4 . . 120.85(14) ?
    C1 N2 C2 . . 123.33(14) ?
    C4 N2 C2 . . 115.79(15) ?
    N2 C1 N1 . . 114.24(15) ?
    N2 C1 S1 . . 126.53(13) ?
    N1 C1 S1 . . 119.20(13) ?
    N2 C2 C3 . . 112.43(15) ?
    N2 C2 H2A . . 109.1 ?
    C3 C2 H2A . . 109.1 ?
    N2 C2 H2B . . 109.1 ?
    C3 C2 H2B . . 109.1 ?
    H2A C2 H2B . . 107.8 ?
    C2 C3 H3A . . 109.5 ?
    C2 C3 H3B . . 109.5 ?
    H3A C3 H3B . . 109.5 ?
    C2 C3 H3C . . 109.5 ?
    H3A C3 H3C . . 109.5 ?
    H3B C3 H3C . . 109.5 ?
    N2 C4 C5 . . 111.95(15) ?
    N2 C4 H4A . . 109.2 ?
    C5 C4 H4A . . 109.2 ?
    N2 C4 H4B . . 109.2 ?
    C5 C4 H4B . . 109.2 ?
    H4A C4 H4B . . 107.9 ?
    C4 C5 H5A . . 109.5 ?
    C4 C5 H5B . . 109.5 ?
    H5A C5 H5B . . 109.5 ?
    C4 C5 H5C . . 109.5 ?
    H5A C5 H5C . . 109.5 ?
    H5B C5 H5C . . 109.5 ?
    O1 C6 N1 . . 121.04(16) ?
    O1 C6 C7 . . 121.79(16) ?
    N1 C6 C7 . . 117.11(15) ?
    C8 C7 C12 . . 119.34(16) ?
    C8 C7 C6 . . 117.74(15) ?
    C12 C7 C6 . . 122.84(16) ?
    C7 C8 C9 . . 120.67(16) ?
    C7 C8 H8A . . 119.7 ?
    C9 C8 H8A . . 119.7 ?
    C10 C9 C8 . . 118.91(16) ?
    C10 C9 H9A . . 120.5 ?
    C8 C9 H9A . . 120.5 ?
    C9 C10 C11 . . 121.67(16) ?
    C9 C10 Br1 . . 119.22(13) ?
    C11 C10 Br1 . . 119.11(13) ?
    C10 C11 C12 . . 119.01(16) ?
    C10 C11 H11A . . 120.5 ?
    C12 C11 H11A . . 120.5 ?
    C11 C12 C7 . . 120.39(16) ?
    C11 C12 H12A . . 119.8 ?
    C7 C12 H12A . . 119.8 ?
loop_
    _geom_torsion_atom_site_label_1
    _geom_torsion_atom_site_label_2
    _geom_torsion_atom_site_label_3
    _geom_torsion_atom_site_label_4
    _geom_torsion_site_symmetry_1
    _geom_torsion_site_symmetry_2
    _geom_torsion_site_symmetry_3
    _geom_torsion_site_symmetry_4
    _geom_torsion
    _geom_torsion_publ_flag
    C4 N2 C1 N1 . . . . 177.55(14) ?
    C2 N2 C1 N1 . . . . -0.4(2) ?
    C4 N2 C1 S1 . . . . -0.6(3) ?
    C2 N2 C1 S1 . . . . -178.51(14) ?
    C6 N1 C1 N2 . . . . 87.2(2) ?
    C6 N1 C1 S1 . . . . -94.57(18) ?
    C1 N2 C2 C3 . . . . 82.9(2) ?
    C4 N2 C2 C3 . . . . -95.12(19) ?
    C1 N2 C4 C5 . . . . 92.2(2) ?
    C2 N2 C4 C5 . . . . -89.7(2) ?
    C1 N1 C6 O1 . . . . -5.7(3) ?
    C1 N1 C6 C7 . . . . 176.95(15) ?
    O1 C6 C7 C8 . . . . 9.3(3) ?
    N1 C6 C7 C8 . . . . -173.35(16) ?
    O1 C6 C7 C12 . . . . -167.57(18) ?
    N1 C6 C7 C12 . . . . 9.7(2) ?
    C12 C7 C8 C9 . . . . 0.3(3) ?
    C6 C7 C8 C9 . . . . -176.75(16) ?
    C7 C8 C9 C10 . . . . 0.4(3) ?
    C8 C9 C10 C11 . . . . -0.5(3) ?
    C8 C9 C10 Br1 . . . . 179.13(13) ?
    C9 C10 C11 C12 . . . . 0.0(3) ?
    Br1 C10 C11 C12 . . . . -179.64(13) ?
    C10 C11 C12 C7 . . . . 0.7(3) ?
    C8 C7 C12 C11 . . . . -0.8(3) ?
    C6 C7 C12 C11 . . . . 176.06(17) ?
loop_
    _geom_hbond_atom_site_label_D
    _geom_hbond_atom_site_label_H
    _geom_hbond_atom_site_label_A
    _geom_hbond_site_symmetry_A
    _geom_hbond_distance_DH
    _geom_hbond_distance_HA
    _geom_hbond_distance_DA
    _geom_hbond_angle_DHA
    N1 H1 O1 4_575 0.896(5) 2.016(9) 2.882(2) 162(2)
data_global
_journal_data_validation_number     ?
_journal_date_recd_electronic     2009-01-20
_journal_date_accepted     2009-01-26
_journal_name_full     'Acta Crystallographica, Section E'
_journal_year     2009
_journal_volume     65
_journal_issue      2
_journal_page_first     o427
_journal_page_last     o428
_journal_paper_category     QO
_journal_coeditor_code     AT2713
_publ_contact_author_name     'Hakan Arslan'
_publ_contact_author_address
;
Department of Natural Sciences,
Fayetteville State University,
Fayetteville, NC 28301, USA
and
Department of Chemistry,
Faculty of Pharmacy,
Mersin University, Mersin,
TR 33169, Turkey
;
_publ_contact_author_email     hakan.arslan.acad@gmail.com
_publ_contact_author_fax     '+1-910-672-1159'
_publ_contact_author_phone     '+1-910-672-1532'
_publ_section_title
;
4-Bromo-<i>N</i>-(diethylcarbamothioyl)benzamide
;
loop_
    _publ_author_name
    _publ_author_footnote
    _publ_author_address
    'Binzet, G\"un' .
;
Department of Chemistry,
Faculty of Arts and Science,
Mersin University,
Mersin TR 33343, Turkey
;
    'Fl\"orke, Ulrich' .
;
Department of Chemistry,
University of Paderborn,
Paderborn D 33098, Germany
;
    'K\"ulc\"u, Nevzat' .
;
Department of Chemistry,
Faculty of Arts and Science,
Mersin University,
Mersin TR 33343, Turkey
;
    'Arslan, Hakan' .
;
Department of Natural Sciences,
Fayetteville State University,
Fayetteville, NC 28301, USA
and
Department of Chemistry,
Faculty of Pharmacy,
Mersin University, Mersin,
TR 33169, Turkey
;
