# Supplementary material for: 4-Bromo-N-(diethyl­carbamothio­yl)­benzamide
Source: Acta Crystallogr Sect E Struct Rep Online. 2009 Jan 31;65(Pt 2):o427–8. doi: 10.1107/S1600536809003183 (PMC2968358; doi:10.1107/S1600536809003183)
Supplement: Supplementary file 2 [file e-65-0o427-Isup2.hkl]

# 
# h,k,l, Fc-squared, Fo-squared, sigma(Fo-squared) and status flag 
# 
data_I
_shelx_title ' Br C12 H15 N2 O S in P2(1)/c' 
_shelx_refln_list_code          4 
_shelx_F_calc_maximum      215.68 
_exptl_crystal_F_000       640.00 
_reflns_d_resolution_high  0.7600 
 
loop_ 
 _symmetry_equiv_pos_as_xyz 
 'x, y, z' 
 '-x, y+1/2, -z+1/2' 
 '-x, -y, -z' 
 'x, -y-1/2, z-1/2' 
 
_cell_length_a     6.9955 
_cell_length_b    18.6800 
_cell_length_c    10.0816 
_cell_angle_alpha  90.000 
_cell_angle_beta   95.361 
_cell_angle_gamma  90.000 
 
_shelx_F_squared_multiplier     1.000 
 
loop_ 
 _refln_index_h 
 _refln_index_k 
 _refln_index_l 
 _refln_F_squared_calc 
 _refln_F_squared_meas 
 _refln_F_squared_sigma 
 _refln_observed_status 
   1   0   0     5745.82     6398.05    178.41 o 
   2   0   0     2503.54     2412.60     63.84 o 
   3   0   0    12004.50    12021.83    333.27 o 
   4   0   0        4.10        2.92      4.55 o 
   5   0   0     5730.04     5579.56    120.04 o 
   6   0   0      221.52      221.95     23.92 o 
   7   0   0        6.04      -12.67     15.63 o 
   8   0   0      649.63      724.84     49.93 o 
   9   0   0      276.62      368.07     40.97 o 
   1   1   0     3421.83     3405.20     44.57 o 
   2   1   0    23619.30    24683.19    311.32 o 
   3   1   0     2656.70     2758.02     42.58 o 
   4   1   0      506.12      505.27     11.70 o 
   5   1   0      217.76      196.11      8.07 o 
   6   1   0      370.28      347.06     33.85 o 
   7   1   0      482.88      562.49     28.08 o 
   8   1   0       18.43       19.09     12.05 o 
   9   1   0       22.54       -3.71     17.77 o 
   0   2   0      891.65      946.05     14.84 o 
   1   2   0     2685.59     2785.09     41.39 o 
   2   2   0    25457.51    26393.78    333.13 o 
   3   2   0       17.93       14.82      2.75 o 
   4   2   0      560.82      530.37     12.12 o 
   5   2   0     2219.53     2167.11     37.00 o 
   6   2   0       74.18       75.08      9.14 o 
   7   2   0       18.11       24.63     15.29 o 
   8   2   0      307.67      330.89     38.25 o 
   9   2   0       73.62      109.48     28.87 o 
   1   3   0     3293.28     3337.05     49.38 o 
   2   3   0    24226.33    25161.79    317.95 o 
   3   3   0     5115.64     5207.26     69.14 o 
   4   3   0     9179.69     9501.56    124.07 o 
   5   3   0      813.20      799.49     23.04 o 
   6   3   0      576.55      575.57     19.03 o 
   7   3   0     3440.12     3667.01     95.65 o 
   8   3   0      184.77      162.67     19.72 o 
   9   3   0      130.78      178.17     22.57 o 
   0   4   0     3474.42     3778.38     64.53 o 
   1   4   0      171.08      164.50      6.14 o 
   2   4   0     5427.77     5755.80     75.40 o 
   3   4   0       30.09       28.75      3.05 o 
   4   4   0     3083.55     3149.34     44.62 o 
   5   4   0     5914.24     6078.78     92.37 o 
   6   4   0       17.26       12.78      8.17 o 
   7   4   0       34.64       49.51     13.76 o 
   8   4   0      535.04      565.88     31.18 o 
   9   4   0       46.77       52.73     19.13 o 
   1   5   0     1495.50     1632.16     21.59 o 
   2   5   0     6203.22     6436.65     93.88 o 
   3   5   0      142.15      189.06      5.45 o 
   4   5   0      914.08      908.70     15.03 o 
   5   5   0     1614.79     1659.00     24.65 o 
   6   5   0      964.11      987.23     22.78 o 
   7   5   0      361.18      355.74     22.75 o 
   8   5   0      123.00      139.05     17.97 o 
   0   6   0    44764.48    45915.75   1166.66 o 
   1   6   0      252.18      263.93      6.05 o 
   2   6   0      118.39      103.15     12.05 o 
   3   6   0    11678.39    12236.65    158.19 o 
   4   6   0      291.38      309.09      7.99 o 
   5   6   0     3203.49     3172.04     42.51 o 
   6   6   0     2699.37     2830.67     49.82 o 
   7   6   0      111.37       96.78     16.11 o 
   8   6   0     1662.41     1836.53     61.27 o 
   1   7   0     1296.14     1374.40     21.75 o 
   2   7   0     8918.65     9534.09    124.95 o 
   3   7   0     3072.67     3081.29     49.03 o 
   4   7   0       26.68       24.39      4.31 o 
   5   7   0      456.31      460.10     11.89 o 
   6   7   0      493.23      506.08     14.07 o 
   7   7   0      643.45      672.60     31.58 o 
   8   7   0       97.07      115.98     17.83 o 
   0   8   0       29.57       16.35      4.59 o 
   1   8   0     3257.28     3691.35     51.49 o 
   2   8   0     3589.14     3721.28     47.43 o 
   3   8   0     1247.17     1214.81     20.75 o 
   4   8   0      242.53      236.33     11.78 o 
   5   8   0      902.23      925.32     17.02 o 
   6   8   0      665.80      692.82     28.80 o 
   7   8   0       17.26       21.09     12.94 o 
   8   8   0      436.11      501.32     42.35 o 
   1   9   0    10758.12    11652.20    151.72 o 
   2   9   0     5923.98     6134.32     75.62 o 
   3   9   0     2215.89     2161.88     30.51 o 
   4   9   0     4310.81     4039.54    124.13 o 
   5   9   0     1210.02     1171.08     22.84 o 
   6   9   0      929.93      958.86     24.00 o 
   7   9   0      969.54     1014.39     40.27 o 
   8   9   0        5.84       13.55     14.53 o 
   0  10   0     1738.32     1666.20     34.70 o 
   1  10   0      448.87      533.11     12.36 o 
   2  10   0      955.24      916.69     15.88 o 
   3  10   0      663.47      610.42     14.81 o 
   4  10   0      405.65      373.42     18.67 o 
   5  10   0     1370.29     1359.91     29.22 o 
   6  10   0        4.08        0.38      7.07 o 
   7  10   0      133.15      142.23     16.37 o 
   8  10   0      522.75      522.14     31.12 o 
   1  11   0     6947.60     7688.09    103.60 o 
   2  11   0      292.25      283.67      8.45 o 
   3  11   0      306.66      289.56      9.96 o 
   4  11   0     1931.45     1883.48     29.61 o 
   5  11   0       49.42       43.21      8.51 o 
   6  11   0      157.42      148.64     10.49 o 
   7  11   0      138.31      156.38     17.47 o 
   8  11   0      190.30      154.35     31.01 o 
   0  12   0    14035.33    14820.80    304.99 o 
   1  12   0      252.22      270.39      9.56 o 
   2  12   0     2108.40     2152.85     31.53 o 
   3  12   0     6416.33     6698.66     92.96 o 
   4  12   0       33.80       25.31      7.16 o 
   5  12   0     3313.25     3329.28     52.16 o 
   6  12   0      539.43      501.00     24.39 o 
   7  12   0       14.26       26.16     10.85 o 
   1  13   0      545.70      537.21     17.81 o 
   2  13   0     1267.78     1251.11     21.40 o 
   3  13   0      436.99      400.52     11.27 o 
   4  13   0      521.20      530.04     14.39 o 
   5  13   0      215.94      240.60     12.95 o 
   6  13   0      509.28      505.32     31.14 o 
   7  13   0      732.79      754.51     27.31 o 
   0  14   0      942.01      866.45     35.80 o 
   1  14   0     1039.39     1039.31     21.45 o 
   2  14   0      734.45      703.83     15.07 o 
   3  14   0     1598.82     1577.47     26.26 o 
   4  14   0       18.40       18.85      6.91 o 
   5  14   0      205.90      196.74     14.27 o 
   6  14   0      438.91      440.01     20.39 o 
   7  14   0       28.93       43.75     11.58 o 
   1  15   0     5518.83     5665.04     80.90 o 
   2  15   0     3537.23     3524.27     56.47 o 
   3  15   0      826.48      804.64     19.45 o 
   4  15   0     2039.91     1925.70     34.69 o 
   5  15   0      844.90      766.65     29.38 o 
   6  15   0      648.63      634.71     24.69 o 
   7  15   0      744.55      739.12     34.75 o 
   0  16   0     6269.20     6405.27    144.36 o 
   1  16   0       80.85       82.27      7.67 o 
   2  16   0      243.84      243.31     10.96 o 
   3  16   0     1018.34      944.86     21.75 o 
   4  16   0        2.95       -5.95      5.95 o 
   5  16   0     1045.94     1026.24     27.29 o 
   6  16   0      112.69      109.61     13.40 o 
   1  17   0     1080.06     1058.21     26.72 o 
   2  17   0       25.06       53.07      8.56 o 
   3  17   0       33.36       31.21      7.41 o 
   4  17   0      871.12      908.09     26.43 o 
   5  17   0      238.37      252.02     24.07 o 
   6  17   0      147.76      183.07     16.13 o 
   0  18   0     1746.43     1876.22     90.94 o 
   1  18   0      971.04      944.11     25.49 o 
   2  18   0     1747.66     1664.16     36.66 o 
   3  18   0     2379.90     2407.58     47.93 o 
   4  18   0        1.14       -6.64      9.43 o 
   5  18   0     1808.60     1846.09     48.08 o 
   6  18   0      439.41      421.71     29.39 o 
   1  19   0      260.20      270.69     14.23 o 
   2  19   0      828.35      783.68     33.82 o 
   3  19   0      892.41      875.74     25.37 o 
   4  19   0      136.43      129.98     13.90 o 
   5  19   0       25.68       25.15     13.50 o 
   0  20   0      115.59      135.16     17.25 o 
   1  20   0      600.56      613.17     20.98 o 
   2  20   0       73.81       84.70     10.49 o 
   3  20   0     1307.80     1337.73     33.34 o 
   4  20   0       53.30       57.25     16.69 o 
   5  20   0       11.41       19.88     13.63 o 
   1  21   0     2340.69     2356.37     78.18 o 
   2  21   0      857.50      857.80     27.86 o 
   3  21   0      148.79      159.64     13.47 o 
   4  21   0      718.58      730.17     37.12 o 
   0  22   0     1232.62     1280.52     68.22 o 
   1  22   0        6.42       22.09      9.84 o 
   2  22   0       13.39       33.19     17.37 o 
   3  22   0      411.38      438.67     19.45 o 
   4  22   0        1.88       -4.71     12.22 o 
   1  23   0     1294.48     1350.92     59.74 o 
   2  23   0       35.81       56.59     11.09 o 
   3  23   0       42.47       44.47     11.64 o 
   0  24   0      814.19      871.28     39.39 o 
   1  24   0      487.01      499.42     20.93 o 
  -9   1   1       95.57      151.44     20.04 o 
  -8   1   1       14.38       26.15     12.36 o 
  -7   1   1     2242.08     2275.65     68.53 o 
  -6   1   1       66.44       74.36     12.92 o 
  -5   1   1      507.95      487.65     11.83 o 
  -4   1   1     4975.17     4883.88     73.16 o 
  -3   1   1      761.04      858.18     19.01 o 
  -2   1   1    11236.84    11768.36    149.30 o 
  -1   1   1     5807.27     5862.25     84.69 o 
   0   1   1     1325.34     1366.52     18.36 o 
   1   1   1    11101.17    11261.89    188.38 o 
   2   1   1     2532.61     2741.88     37.05 o 
   3   1   1     2221.19     1946.62     31.70 o 
   4   1   1      436.16      412.49     10.87 o 
   5   1   1      104.60       96.38      6.65 o 
   6   1   1     3173.10     3092.75     52.86 o 
   7   1   1       51.04       38.90     13.91 o 
   8   1   1      254.20      286.60     24.12 o 
   9   1   1      299.96      345.19     29.30 o 
  -9   2   1      682.29      737.60     40.88 o 
  -8   2   1      576.35      585.71     30.60 o 
  -7   2   1       10.44        6.11     11.35 o 
  -6   2   1     2006.74     1902.80     79.84 o 
  -5   2   1     1480.01     1404.01     25.36 o 
  -4   2   1      992.93      908.88     17.14 o 
  -3   2   1     4099.94     4229.40     74.19 o 
  -2   2   1      435.55      401.52      9.07 o 
  -1   2   1      160.36      168.20      3.56 o 
   0   2   1     6701.09     7123.78     90.69 o 
   1   2   1     2688.30     2682.04     59.67 o 
   2   2   1     4377.52     4462.11     53.57 o 
   3   2   1     4440.22     4456.70     59.75 o 
   4   2   1     3750.88     3738.20     58.34 o 
   5   2   1     2941.05     2939.48     48.61 o 
   6   2   1       86.32       86.59     10.15 o 
   7   2   1      494.63      540.91     28.33 o 
   8   2   1     1022.64     1146.90     45.81 o 
   9   2   1      349.15      421.22     30.52 o 
  -9   3   1        1.97        0.31     14.83 o 
  -8   3   1       59.53       52.60     14.84 o 
  -7   3   1       20.97       40.08     11.98 o 
  -6   3   1      192.05      167.55     15.69 o 
  -5   3   1        0.22       -0.84      4.87 o 
  -4   3   1      128.88      156.63      6.15 o 
  -3   3   1       69.61       59.32      3.56 o 
  -2   3   1      489.01      531.52      9.40 o 
  -1   3   1      112.67      110.75      3.26 o 
   0   3   1     3765.68     4121.96     53.71 o 
   1   3   1      337.87      374.25      6.48 o 
   2   3   1     1070.32     1156.28     19.70 o 
   3   3   1      436.40      451.65      8.31 o 
   4   3   1     1120.04     1194.74     19.97 o 
   5   3   1        4.79        3.63      5.04 o 
   6   3   1      572.86      586.39     19.91 o 
   7   3   1       72.42       49.19     13.52 o 
   8   3   1       19.54        8.76     13.69 o 
   9   3   1        9.56       15.50     17.90 o 
  -9   4   1      539.80      611.12     35.44 o 
  -8   4   1      646.20      648.41     33.06 o 
  -7   4   1       11.75       22.87     21.68 o 
  -6   4   1     1034.37     1026.07     36.56 o 
  -5   4   1     4414.84     4625.17     86.78 o 
  -4   4   1     3940.17     3935.30     54.28 o 
  -3   4   1      517.12      442.91      9.10 o 
  -2   4   1     3816.45     3858.02     47.20 o 
  -1   4   1     6696.98     7039.38     90.72 o 
   0   4   1     1754.22     1849.30     21.68 o 
   1   4   1      870.49      849.95     13.39 o 
   2   4   1     1810.26     1769.29     25.42 o 
   3   4   1     7728.44     7647.64    126.32 o 
   4   4   1     3724.05     3860.84     52.39 o 
   5   4   1     1710.38     1674.97     27.23 o 
   6   4   1       52.57       39.24      8.26 o 
   7   4   1      266.23      284.98     20.35 o 
   8   4   1      549.38      629.26     93.42 o 
  -9   5   1      371.54      461.43     31.83 o 
  -8   5   1       17.97       17.47     13.62 o 
  -7   5   1     2845.97     2787.19    123.72 o 
  -6   5   1        3.11       26.42     11.99 o 
  -5   5   1      546.15      514.29     16.90 o 
  -4   5   1     3855.21     3666.54     46.85 o 
  -3   5   1      168.34      179.79      5.28 o 
  -2   5   1     8715.87     8805.17    104.21 o 
  -1   5   1       72.81       81.39      4.17 o 
   0   5   1       87.32       85.30      3.88 o 
   1   5   1    10487.41    10946.83    140.43 o 
   2   5   1      193.13      180.37      6.56 o 
   3   5   1     2440.70     2306.80     37.54 o 
   4   5   1     2101.06     2156.06     29.59 o 
   5   5   1      284.17      274.80      9.35 o 
   6   5   1     4043.30     4196.48     81.23 o 
   7   5   1       18.75       11.23     12.19 o 
   8   5   1      553.94      597.14     32.50 o 
  -8   6   1       44.13       52.22     15.80 o 
  -7   6   1        0.51       -8.32     12.21 o 
  -6   6   1       51.20       54.29      7.36 o 
  -5   6   1      280.17      283.58     11.19 o 
  -4   6   1      452.68      416.46      9.27 o 
  -3   6   1      877.73      958.92     15.27 o 
  -2   6   1      512.92      541.34      9.84 o 
  -1   6   1      825.25      880.97     21.83 o 
   0   6   1        0.97        5.42      2.15 o 
   1   6   1      265.74      279.55      6.18 o 
   2   6   1     1361.07     1504.28     21.08 o 
   3   6   1       10.73        3.98      2.38 o 
   4   6   1       22.56       25.66      3.88 o 
   5   6   1      354.66      352.33      9.24 o 
   6   6   1      114.27      100.63     10.10 o 
   7   6   1       28.72       21.14     17.79 o 
   8   6   1        4.73       28.19     34.47 o 
  -8   7   1      173.36      193.09     21.47 o 
  -7   7   1     2351.09     2424.31     70.27 o 
  -6   7   1      147.68      131.47      9.52 o 
  -5   7   1     1405.51     1407.50     28.78 o 
  -4   7   1     3585.05     3610.96     47.01 o 
  -3   7   1       21.60       19.04      3.56 o 
  -2   7   1     8622.31     9027.01    107.70 o 
  -1   7   1     2081.36     2159.81     31.42 o 
   0   7   1       18.95       23.91      3.43 o 
   1   7   1     2312.01     2349.37     30.90 o 
   2   7   1      490.55      521.08     10.87 o 
   3   7   1     4859.01     4889.54     67.27 o 
   4   7   1       56.90       43.59      4.58 o 
   5   7   1        4.87        5.42      4.55 o 
   6   7   1     2374.10     2470.44     45.52 o 
   7   7   1      364.64      377.87     24.00 o 
   8   7   1     1016.28      969.28     54.52 o 
  -8   8   1       78.13       89.94     17.72 o 
  -7   8   1      748.32      737.67     33.21 o 
  -6   8   1     3424.27     3422.56     52.80 o 
  -5   8   1     2854.38     2758.89     48.52 o 
  -4   8   1     2682.33     2624.16     36.14 o 
  -3   8   1     4276.66     4424.06     56.17 o 
  -2   8   1     2786.50     2965.33     42.50 o 
  -1   8   1     4785.86     5064.80     68.45 o 
   0   8   1    13678.92    15024.14    176.50 o 
   1   8   1     5958.38     6690.86     81.27 o 
   2   8   1       88.87       67.65      4.72 o 
   3   8   1      975.03      846.31     16.36 o 
   4   8   1     3457.73     3325.22     48.15 o 
   5   8   1      880.21      846.13     20.74 o 
   6   8   1      241.03      265.79     12.39 o 
   7   8   1       15.90       17.50     10.63 o 
   8   8   1     1171.15     1237.52     81.92 o 
  -8   9   1      145.33      144.45     19.81 o 
  -7   9   1       25.08       26.39     13.34 o 
  -6   9   1        0.24       -1.44      6.07 o 
  -5   9   1      162.91      159.08      8.31 o 
  -4   9   1      594.69      569.93     18.31 o 
  -3   9   1       20.25       32.64      4.44 o 
  -2   9   1     2300.03     2536.31     42.57 o 
  -1   9   1       43.70       45.84      4.39 o 
   0   9   1       80.60       95.02      4.62 o 
   1   9   1      320.16      408.74      8.97 o 
   2   9   1        0.23        0.92      3.51 o 
   3   9   1      260.72      254.99      7.84 o 
   4   9   1      780.01      796.81     15.21 o 
   5   9   1       17.88       16.40      4.81 o 
   6   9   1       35.48       23.58      7.61 o 
   7   9   1        0.08        0.67      9.40 o 
   8   9   1       11.72       27.67     15.98 o 
  -8  10   1      626.97      638.71     34.61 o 
  -7  10   1       24.48       16.30     14.11 o 
  -6  10   1      258.28      276.67     13.16 o 
  -5  10   1     3237.04     3192.03     49.52 o 
  -4  10   1     1370.40     1275.87     21.28 o 
  -3  10   1     1263.22     1161.33     40.38 o 
  -2  10   1     1500.42     1463.92     49.89 o 
  -1  10   1     5198.31     5379.76     73.70 o 
   0  10   1     2666.81     2714.82     36.65 o 
   1  10   1      989.38      998.80     16.57 o 
   2  10   1     3883.37     3970.69     51.47 o 
   3  10   1     1250.16     1224.92     22.14 o 
   4  10   1      401.68      396.78     12.99 o 
   5  10   1     1456.02     1429.28     23.86 o 
   6  10   1        1.13       12.61      7.48 o 
   7  10   1      326.45      378.33     19.06 o 
   8  10   1      268.94      324.62     38.49 o 
  -8  11   1       12.24        5.90     15.81 o 
  -7  11   1     1850.52     2014.49     50.32 o 
  -6  11   1      142.70      145.43     10.94 o 
  -5  11   1       25.61       24.74      6.54 o 
  -4  11   1     4369.08     4385.97     57.84 o 
  -3  11   1      308.58      299.87     15.31 o 
  -2  11   1     9538.95     9557.20    116.02 o 
  -1  11   1      205.42      222.83      8.48 o 
   0  11   1       15.99       18.89      4.72 o 
   1  11   1     8750.58     8949.71    108.83 o 
   2  11   1      111.60      109.77      5.85 o 
   3  11   1     4318.50     4353.88     62.35 o 
   4  11   1      540.91      512.04     21.52 o 
   5  11   1      169.75      191.21     10.64 o 
   6  11   1     1897.04     1879.11     44.66 o 
   7  11   1       19.02       27.07     12.81 o 
   8  11   1      256.15      235.25     34.97 o 
  -8  12   1        6.62       -3.95     31.37 o 
  -7  12   1       22.15       41.21     16.24 o 
  -6  12   1       21.17       18.19      7.63 o 
  -5  12   1      527.24      500.44     14.82 o 
  -4  12   1     2146.66     2108.07     35.00 o 
  -3  12   1     2660.20     2655.55     37.77 o 
  -2  12   1     1365.98     1339.79     21.94 o 
  -1  12   1      311.66      318.12      9.92 o 
   0  12   1        8.60        4.60      4.90 o 
   1  12   1      527.79      555.74     11.99 o 
   2  12   1       33.93       32.70      5.08 o 
   3  12   1      879.04      862.33     16.66 o 
   4  12   1       60.26       45.84      7.03 o 
   5  12   1        0.01        2.21      6.92 o 
   6  12   1       70.42       83.03     10.99 o 
   7  12   1       83.10       86.95     28.32 o 
  -7  13   1      936.60      995.15     33.04 o 
  -6  13   1       71.63       60.95     10.75 o 
  -5  13   1      833.02      852.51     22.74 o 
  -4  13   1      662.57      616.48     14.38 o 
  -3  13   1        3.86        9.35      5.17 o 
  -2  13   1     2456.15     2434.60     35.35 o 
  -1  13   1     2136.20     2150.40     35.02 o 
   0  13   1       73.22       71.65      7.72 o 
   1  13   1     2652.58     2698.71     38.01 o 
   2  13   1      637.53      675.53     15.31 o 
   3  13   1     1913.55     1855.59     37.89 o 
   4  13   1     1453.45     1326.05     29.35 o 
   5  13   1      380.10      350.29     17.02 o 
   6  13   1     1335.30     1389.99     37.71 o 
   7  13   1      126.18      135.88     17.41 o 
  -7  14   1       36.35       40.95     15.47 o 
  -6  14   1     1852.27     1806.54     68.12 o 
  -5  14   1      507.83      456.16     26.69 o 
  -4  14   1      984.86     1020.58     19.98 o 
  -3  14   1     1603.22     1586.72     29.05 o 
  -2  14   1      141.89      155.58      7.68 o 
  -1  14   1      168.72      172.13      8.84 o 
   0  14   1     7721.61     8027.42    122.94 o 
   1  14   1      469.31      440.20     13.27 o 
   2  14   1      495.89      484.13     14.12 o 
   3  14   1     1611.81     1552.20     29.07 o 
   4  14   1      784.50      707.41     24.42 o 
   5  14   1     2788.48     2751.88     60.28 o 
   6  14   1       25.67       29.46     11.59 o 
   7  14   1      344.27      335.50     24.29 o 
  -7  15   1      175.30      187.10     46.78 o 
  -6  15   1      158.93      164.18     14.46 o 
  -5  15   1      323.27      281.79     14.35 o 
  -4  15   1      102.60      130.35     12.78 o 
  -3  15   1       39.98       26.06      5.94 o 
  -2  15   1     1359.14     1424.42     24.44 o 
  -1  15   1      634.93      612.77     18.55 o 
   0  15   1      772.90      782.50     21.19 o 
   1  15   1      162.01      184.88      9.58 o 
   2  15   1        3.58        5.83      6.11 o 
   3  15   1       73.27       93.41      9.52 o 
   4  15   1      252.92      283.24     13.69 o 
   5  15   1      314.52      297.05     30.92 o 
   6  15   1      303.33      340.45     18.84 o 
   7  15   1        0.89        6.86     15.20 o 
  -6  16   1      563.71      619.86     25.04 o 
  -5  16   1     1070.61     1021.59     27.24 o 
  -4  16   1      671.13      628.72     20.11 o 
  -3  16   1     1498.75     1470.55     28.68 o 
  -2  16   1      492.73      496.19     17.10 o 
  -1  16   1     2104.80     2141.49     48.86 o 
   0  16   1      586.09      551.95     19.40 o 
   1  16   1        1.27        3.07      6.42 o 
   2  16   1     3030.72     3049.76     53.98 o 
   3  16   1      313.66      296.08     12.27 o 
   4  16   1      114.89      123.83      9.67 o 
   5  16   1      778.44      798.23     28.00 o 
   6  16   1      127.50      142.19     14.71 o 
  -6  17   1        1.94       -5.83     10.38 o 
  -5  17   1      549.79      546.77     20.11 o 
  -4  17   1     2061.52     2084.97     50.51 o 
  -3  17   1       46.17       50.16      9.33 o 
  -2  17   1     3267.51     3242.15     63.45 o 
  -1  17   1      208.92      209.86     12.29 o 
   0  17   1      191.96      220.82     12.76 o 
   1  17   1     2388.16     2500.62     53.77 o 
   2  17   1      283.43      244.37     11.83 o 
   3  17   1     1650.72     1621.68     31.70 o 
   4  17   1      664.55      653.59     18.76 o 
   5  17   1        3.47       -0.76     10.51 o 
   6  17   1      916.08      986.27     33.39 o 
  -6  18   1       69.73       72.42     15.49 o 
  -5  18   1      292.37      307.81     18.86 o 
  -4  18   1      434.73      446.61     26.36 o 
  -3  18   1      484.64      475.38     22.65 o 
  -2  18   1      645.84      603.96     23.95 o 
  -1  18   1       11.08       13.47      7.89 o 
   0  18   1       98.97       90.74     10.43 o 
   1  18   1       23.67       29.92      8.93 o 
   2  18   1        0.91        9.33      7.34 o 
   3  18   1      224.13      216.31     15.33 o 
   4  18   1       12.31       11.24      8.04 o 
   5  18   1       18.20       -4.80     10.93 o 
   6  18   1      191.32      163.28     16.12 o 
  -5  19   1      966.67     1014.74     41.84 o 
  -4  19   1      734.32      689.88     48.48 o 
  -3  19   1      160.37      163.33     12.77 o 
  -2  19   1     1703.35     1723.64     38.21 o 
  -1  19   1      899.37      936.10     25.85 o 
   0  19   1     1081.82     1102.14     29.55 o 
   1  19   1     1084.27     1085.93     28.52 o 
   2  19   1       62.31       61.56      9.70 o 
   3  19   1      884.64      836.82     24.85 o 
   4  19   1      872.03      910.92     81.30 o 
   5  19   1      302.76      335.70     20.33 o 
  -5  20   1      581.96      572.81     26.03 o 
  -4  20   1      278.45      258.85     18.21 o 
  -3  20   1     1070.11     1129.19     53.80 o 
  -2  20   1      248.68      243.68     14.22 o 
  -1  20   1     1468.14     1404.75     33.77 o 
   0  20   1     2910.74     2882.03     55.70 o 
   1  20   1      591.86      568.16     20.21 o 
   2  20   1      579.93      550.57     19.92 o 
   3  20   1      750.17      748.99     48.01 o 
   4  20   1      877.04      871.48     26.53 o 
   5  20   1      349.93      308.26     28.25 o 
  -4  21   1       42.43       59.79     12.77 o 
  -3  21   1      100.54      123.11     14.79 o 
  -2  21   1      525.91      536.16     20.72 o 
  -1  21   1      128.29      143.96     12.39 o 
   0  21   1       50.70       72.03     10.16 o 
   1  21   1      136.76      138.12     11.88 o 
   2  21   1        1.15       17.14      9.09 o 
   3  21   1       82.66       85.36     16.01 o 
   4  21   1       91.98       72.39     18.70 o 
  -4  22   1        6.75        7.10     12.17 o 
  -3  22   1     1568.18     1600.37     38.85 o 
  -2  22   1      330.27      351.31     17.50 o 
  -1  22   1      939.28     1003.78     74.15 o 
   0  22   1      486.73      514.62     22.92 o 
   1  22   1        8.93       21.57     11.22 o 
   2  22   1     1954.86     1935.39     43.66 o 
   3  22   1        7.54       13.59      9.93 o 
  -3  23   1       16.25       27.11     13.72 o 
  -2  23   1     1021.79     1009.29     35.02 o 
  -1  23   1      496.60      533.82     21.19 o 
   0  23   1      237.71      234.51     15.36 o 
   1  23   1     1146.72     1156.36     31.92 o 
   2  23   1       28.38       33.37      9.92 o 
   3  23   1      744.26      774.98     25.99 o 
  -1  24   1       83.32      107.50     13.53 o 
   0  24   1        6.08       30.26     11.43 o 
   1  24   1       75.10       94.53     13.19 o 
  -9   0   2     1016.33     1132.69     68.22 o 
  -8   0   2       10.88       14.48     19.58 o 
  -7   0   2      111.63      105.33     20.15 o 
  -6   0   2     7791.20     7625.87    243.06 o 
  -5   0   2      531.56      475.45     29.97 o 
  -4   0   2     9521.04     9640.00    197.14 o 
  -3   0   2      570.63      493.80     18.15 o 
  -2   0   2      206.00      206.22      7.31 o 
  -1   0   2    46517.57    46025.99    915.80 o 
   0   0   2    10602.81    11197.31    224.84 o 
   1   0   2     5495.79     5648.94     94.58 o 
   2   0   2     4750.08     4700.81     79.81 o 
   3   0   2        8.89       24.77      5.53 o 
   4   0   2     6351.08     5955.23    127.38 o 
   5   0   2     2337.56     2329.06     57.42 o 
   6   0   2       17.24       17.36      9.16 o 
   7   0   2     1012.34      995.48     55.26 o 
   8   0   2     1134.56     1141.26     65.84 o 
  -9   1   2      105.60      103.76     19.87 o 
  -8   1   2      513.16      497.57     28.71 o 
  -7   1   2      483.74      474.73     30.42 o 
  -6   1   2      428.57      419.08     29.01 o 
  -5   1   2      111.15      104.72      7.09 o 
  -4   1   2      954.82      919.74     20.64 o 
  -3   1   2     3952.81     4025.33    103.83 o 
  -2   1   2     2257.53     2143.62     38.79 o 
  -1   1   2      947.19      931.37     17.19 o 
   0   1   2       28.34       33.68      4.22 o 
   1   1   2     2341.61     2350.67     31.55 o 
   2   1   2     7271.95     7633.17     98.85 o 
   3   1   2     2197.79     2150.90     31.00 o 
   4   1   2      105.10       99.53      8.01 o 
   5   1   2       48.07       46.81      5.93 o 
   6   1   2     1672.24     1652.00     32.31 o 
   7   1   2        7.90       -5.79     12.72 o 
   8   1   2      137.45      112.89     16.83 o 
  -9   2   2        5.39       12.58     15.52 o 
  -8   2   2        3.58        9.72     14.35 o 
  -7   2   2      159.10      164.51     16.78 o 
  -6   2   2      641.49      604.43     27.15 o 
  -5   2   2       31.48       37.36      6.17 o 
  -4   2   2     2814.20     2882.78     53.78 o 
  -3   2   2      513.40      503.73     13.04 o 
  -2   2   2     1128.08     1135.96     22.75 o 
  -1   2   2     7002.70     7353.53    104.88 o 
   0   2   2     3608.94     3710.82     54.31 o 
   1   2   2    10513.51    10966.27    127.82 o 
   2   2   2      225.10      197.65      5.27 o 
   3   2   2     1148.10     1184.06     16.79 o 
   4   2   2     1305.86     1265.89     24.14 o 
   5   2   2       35.80       26.85      5.82 o 
   6   2   2       18.26       14.19      6.58 o 
   7   2   2      848.96      878.75     65.43 o 
   8   2   2       95.77      114.58     17.50 o 
  -9   3   2       99.90      122.27     22.39 o 
  -8   3   2     1317.66     1371.74     50.04 o 
  -7   3   2      546.16      505.86     27.54 o 
  -6   3   2     1716.83     1637.03     49.41 o 
  -5   3   2     1253.15     1247.42     28.63 o 
  -4   3   2     2794.49     2620.47     49.82 o 
  -3   3   2     6509.16     6454.54    110.97 o 
  -2   3   2    11012.41    11340.92    145.49 o 
  -1   3   2     2600.51     2873.70     38.47 o 
   0   3   2     9838.94     9880.53    140.76 o 
   1   3   2    31617.48    33352.07    384.25 o 
   2   3   2     4052.47     4050.33     53.87 o 
   3   3   2     6521.65     6490.83     78.02 o 
   4   3   2      196.42      175.82      5.46 o 
   5   3   2      689.61      720.46     17.40 o 
   6   3   2     4500.79     4467.17     72.63 o 
   7   3   2      546.13      544.23     28.75 o 
   8   3   2      436.01      612.32    127.22 o 
  -9   4   2      102.66      104.52     19.45 o 
  -8   4   2       12.85       -3.95     13.25 o 
  -7   4   2       17.55       20.98     12.73 o 
  -6   4   2     1740.60     1648.81    148.42 o 
  -5   4   2       97.11      105.82      8.58 o 
  -4   4   2     2108.06     2140.82     42.54 o 
  -3   4   2       10.33        9.96      4.39 o 
  -2   4   2       51.23       44.20      2.97 o 
  -1   4   2     7260.50     7685.13     98.87 o 
   0   4   2       10.81       30.51      2.60 o 
   1   4   2     1316.26     1404.84     18.88 o 
   2   4   2      249.03      206.96      5.18 o 
   3   4   2     5282.66     5446.61     72.24 o 
   4   4   2     5902.38     5856.54     71.83 o 
   5   4   2       29.89       28.76      5.32 o 
   6   4   2      235.99      233.33     23.21 o 
   7   4   2      534.12      540.22     21.25 o 
   8   4   2       37.15       38.57     14.93 o 
  -8   5   2      246.73      262.06     23.47 o 
  -7   5   2       28.04       35.51     13.59 o 
  -6   5   2       76.81       79.49     13.06 o 
  -5   5   2      131.85      113.89      9.32 o 
  -4   5   2      452.10      436.94     15.16 o 
  -3   5   2     1069.41      981.66     15.13 o 
  -2   5   2     2300.52     2418.24     31.31 o 
  -1   5   2     1770.40     1899.91     50.81 o 
   0   5   2     4452.91     4945.86     65.48 o 
   1   5   2     1009.35      989.54     14.37 o 
   2   5   2      399.88      375.97      8.20 o 
   3   5   2     5155.97     5484.53     67.14 o 
   4   5   2     1678.33     1692.62     26.90 o 
   5   5   2     3375.96     3336.39     64.44 o 
   6   5   2      162.53      173.33     12.23 o 
   7   5   2        2.26        5.86      9.44 o 
   8   5   2       81.14      129.41     18.03 o 
  -8   6   2        4.56       -0.80     12.90 o 
  -7   6   2       80.17       70.63     21.23 o 
  -6   6   2     2265.56     2213.21     49.08 o 
  -5   6   2       27.45       28.18      6.50 o 
  -4   6   2     6237.47     6491.66     79.69 o 
  -3   6   2      996.27      891.80     14.50 o 
  -2   6   2       28.59       35.36      5.00 o 
  -1   6   2    15459.33    16289.05    233.05 o 
   0   6   2     1232.25     1325.53     22.30 o 
   1   6   2     4981.71     4885.88    101.87 o 
   2   6   2    10990.79    11701.79    138.12 o 
   3   6   2       66.83       48.71      4.39 o 
   4   6   2    10596.89    10835.69    158.79 o 
   5   6   2     2550.65     2447.19     38.03 o 
   6   6   2      736.19      648.86     25.39 o 
   7   6   2     1377.57     1451.72     38.09 o 
   8   6   2      132.21      165.90     19.96 o 
  -8   7   2      292.22      308.89     24.51 o 
  -7   7   2      403.13      430.23     25.02 o 
  -6   7   2      371.83      410.00     37.88 o 
  -5   7   2       20.78       25.98      5.87 o 
  -4   7   2     1120.42     1047.52     17.25 o 
  -3   7   2     2394.90     2365.25     32.12 o 
  -2   7   2     1022.29     1022.03     16.00 o 
  -1   7   2      281.22      277.29     11.12 o 
   0   7   2     1080.61     1099.27     18.47 o 
   1   7   2     3196.77     3292.00     51.85 o 
   2   7   2     5846.76     6329.68     77.08 o 
   3   7   2      554.99      589.07     14.59 o 
   4   7   2       20.49       19.88      4.76 o 
   5   7   2       65.94       67.66      6.44 o 
   6   7   2     1160.28     1160.85     26.08 o 
   7   7   2        1.67        9.88     10.01 o 
   8   7   2      204.61      216.24     21.72 o 
  -8   8   2      131.31      166.27     18.80 o 
  -7   8   2      809.76      749.41     33.43 o 
  -6   8   2      609.41      623.82     19.35 o 
  -5   8   2       70.52       81.54      7.29 o 
  -4   8   2      948.99      911.46     16.07 o 
  -3   8   2      314.14      292.06      7.94 o 
  -2   8   2      635.94      708.75     12.79 o 
  -1   8   2     1386.84     1344.42     21.54 o 
   0   8   2     1132.96     1220.31     20.63 o 
   1   8   2     2111.37     2149.31     32.65 o 
   2   8   2     3703.93     3806.99     48.54 o 
   3   8   2        0.03       -1.16      3.87 o 
   4   8   2      583.69      571.58     12.16 o 
   5   8   2      306.20      299.88     14.37 o 
   6   8   2       21.68       20.40      8.93 o 
   7   8   2     1376.95     1313.22     36.25 o 
   8   8   2        1.94        5.05     14.79 o 
  -8   9   2      513.74      590.37     41.30 o 
  -7   9   2     1055.22      938.67     37.43 o 
  -6   9   2      675.24      692.73     17.77 o 
  -5   9   2     1739.44     1735.18     30.63 o 
  -4   9   2     1836.13     1717.59     49.23 o 
  -3   9   2     3577.86     3529.93     46.52 o 
  -2   9   2     4632.35     4674.61     59.87 o 
  -1   9   2      185.40      190.20      6.68 o 
   0   9   2     8890.74     9931.67    130.51 o 
   1   9   2     7407.39     7564.77    101.09 o 
   2   9   2     4294.29     4409.40     56.00 o 
   3   9   2     3526.43     3330.09     77.68 o 
   4   9   2      955.56      964.42     17.34 o 
   5   9   2     1435.04     1293.09     27.66 o 
   6   9   2     2288.09     2256.56     62.26 o 
   7   9   2       18.02       16.52     10.09 o 
   8   9   2      396.05      397.32     42.07 o 
  -8  10   2      154.01      133.70     18.90 o 
  -7  10   2       54.40       60.81     14.39 o 
  -6  10   2      243.12      250.19     11.39 o 
  -5  10   2      718.60      701.01     18.20 o 
  -4  10   2      721.72      724.14     20.38 o 
  -3  10   2      193.60      189.73      9.34 o 
  -2  10   2      133.12      143.46      6.11 o 
  -1  10   2     4510.41     4555.98     63.22 o 
   0  10   2       13.92       11.70      4.49 o 
   1  10   2     1477.88     1570.90     26.57 o 
   2  10   2     1106.43     1112.80     19.88 o 
   3  10   2      653.65      651.19     13.21 o 
   4  10   2     4774.41     4762.98     61.88 o 
   5  10   2       35.80       43.06      6.68 o 
   6  10   2      193.48      189.60     11.33 o 
   7  10   2      360.56      350.45     22.50 o 
   8  10   2        7.95        8.81     25.11 o 
  -8  11   2       98.28       80.32     16.49 o 
  -7  11   2       19.68       13.69     13.84 o 
  -6  11   2        1.95        0.38      6.59 o 
  -5  11   2     2307.52     2222.10     37.88 o 
  -4  11   2        2.46       -2.65      6.21 o 
  -3  11   2     1847.91     1828.27     27.73 o 
  -2  11   2     2801.77     2776.99     79.00 o 
  -1  11   2      322.04      392.91     13.49 o 
   0  11   2     1787.47     1834.49     36.23 o 
   1  11   2        9.31        8.17      5.01 o 
   2  11   2        6.69        8.89      3.95 o 
   3  11   2     1029.63      989.47     17.83 o 
   4  11   2      169.08      174.15      7.91 o 
   5  11   2       45.20       59.45      8.21 o 
   6  11   2      378.94      395.82     18.08 o 
   7  11   2       36.97       53.10     14.78 o 
  -8  12   2       15.49       16.83     16.81 o 
  -7  12   2      121.50      127.76     14.28 o 
  -6  12   2     1521.67     1552.99     31.93 o 
  -5  12   2      173.47      171.00      9.70 o 
  -4  12   2     2255.26     2192.71     37.02 o 
  -3  12   2     3452.48     3360.47     45.98 o 
  -2  12   2      756.83      795.97     30.29 o 
  -1  12   2    10529.33    10361.21    282.85 o 
   0  12   2       77.79       64.62      6.40 o 
   1  12   2     1731.66     1666.73     31.36 o 
   2  12   2     4777.80     4821.93     69.14 o 
   3  12   2        2.80        4.46      6.06 o 
   4  12   2     4089.53     4131.69     61.22 o 
   5  12   2      403.16      418.67     17.87 o 
   6  12   2       82.98       99.34     12.14 o 
   7  12   2      920.68      966.50     38.79 o 
  -7  13   2      217.08      230.72     17.16 o 
  -6  13   2      317.40      340.01     13.67 o 
  -5  13   2      181.97      169.16     10.00 o 
  -4  13   2       65.38       77.43      8.29 o 
  -3  13   2      795.57      802.98     16.35 o 
  -2  13   2      622.63      611.86     14.87 o 
  -1  13   2       58.15       62.33      6.20 o 
   0  13   2      295.99      301.98     12.30 o 
   1  13   2     2546.24     2672.17     49.19 o 
   2  13   2     1389.79     1338.02     25.84 o 
   3  13   2      331.35      330.67     16.41 o 
   4  13   2        1.29        4.28      6.26 o 
   5  13   2       34.38       22.36      6.43 o 
   6  13   2     1148.38     1161.99     38.28 o 
   7  13   2      415.43      385.52     25.48 o 
  -7  14   2      460.77      488.62     23.37 o 
  -6  14   2      104.70      127.29     10.24 o 
  -5  14   2        8.73        7.73      7.29 o 
  -4  14   2      213.29      225.63     10.93 o 
  -3  14   2      537.75      518.28     14.27 o 
  -2  14   2      100.12      111.15      7.75 o 
  -1  14   2     1275.02     1264.41     27.98 o 
   0  14   2      263.50      251.69     11.92 o 
   1  14   2     1509.03     1460.03     27.55 o 
   2  14   2     1980.90     1941.65     40.08 o 
   3  14   2      176.94      172.81     10.78 o 
   4  14   2      317.20      351.77     12.97 o 
   5  14   2      446.75      462.94     20.42 o 
   6  14   2        2.46        7.50      9.66 o 
   7  14   2      224.01      227.58     20.82 o 
  -7  15   2      903.79     1008.41     41.97 o 
  -6  15   2      259.93      288.58     15.10 o 
  -5  15   2     1735.97     1767.34     33.97 o 
  -4  15   2      448.07      458.42     16.76 o 
  -3  15   2     2646.92     2600.23     67.51 o 
  -2  15   2     1028.30     1036.11     24.72 o 
  -1  15   2       77.18       70.60      8.73 o 
   0  15   2     2584.13     2584.59     47.83 o 
   1  15   2     3005.50     2832.45     81.83 o 
   2  15   2     2231.12     2125.89     37.09 o 
   3  15   2     1923.23     2006.71     36.74 o 
   4  15   2      871.55      862.56     20.93 o 
   5  15   2      891.08      860.19     28.82 o 
   6  15   2     1938.93     1958.42     49.44 o 
  -6  16   2     1329.52     1352.25     33.40 o 
  -5  16   2        8.29       -7.58      9.33 o 
  -4  16   2      457.99      455.13     17.11 o 
  -3  16   2       16.84       19.66      6.76 o 
  -2  16   2        3.76        6.15      6.58 o 
  -1  16   2     2410.44     2394.37     45.82 o 
   0  16   2     2102.54     1996.84     40.00 o 
   1  16   2        8.38        4.49      6.22 o 
   2  16   2      375.21      397.06     14.07 o 
   3  16   2      106.14      110.29      9.30 o 
   4  16   2     1701.27     1676.45     36.76 o 
   5  16   2        3.16       -0.82     12.60 o 
   6  16   2        6.18       10.59     11.93 o 
  -6  17   2       36.41       15.73     13.19 o 
  -5  17   2     1125.52     1139.71     35.01 o 
  -4  17   2       93.70      110.08     13.19 o 
  -3  17   2      242.24      219.81     12.89 o 
  -2  17   2      969.24      943.59     23.72 o 
  -1  17   2       92.19       75.69      9.45 o 
   0  17   2     1455.45     1382.91     31.69 o 
   1  17   2      137.27      162.55     10.20 o 
   2  17   2      434.63      378.36     14.03 o 
   3  17   2     1484.07     1502.75     43.69 o 
   4  17   2      202.59      167.41     12.21 o 
   5  17   2      372.12      378.61     21.75 o 
   6  17   2      105.38       90.78     13.64 o 
  -6  18   2      488.56      523.90     38.82 o 
  -5  18   2        3.56        2.79     10.70 o 
  -4  18   2     1642.70     1619.64     43.59 o 
  -3  18   2     1264.38     1241.16     36.27 o 
  -2  18   2      589.93      624.23     20.37 o 
  -1  18   2     2815.31     2848.86     53.94 o 
   0  18   2      696.59      674.79     21.14 o 
   1  18   2     1741.02     1809.37     34.31 o 
   2  18   2     1517.19     1496.77     30.58 o 
   3  18   2      131.41      116.16     10.06 o 
   4  18   2     2176.43     2082.85     56.07 o 
   5  18   2      320.69      353.04     20.48 o 
  -5  19   2       39.02       68.53     12.78 o 
  -4  19   2      595.69      583.40     25.16 o 
  -3  19   2      621.68      624.65     21.32 o 
  -2  19   2      230.06      220.74     13.78 o 
  -1  19   2       30.64       35.08     13.06 o 
   0  19   2      430.02      409.21     17.03 o 
   1  19   2     1216.96     1243.85     30.70 o 
   2  19   2     1118.50     1112.28     37.51 o 
   3  19   2       66.94       91.41      9.31 o 
   4  19   2        6.85        3.84      9.04 o 
   5  19   2       59.87       83.50     13.43 o 
  -5  20   2       80.18       88.85     15.16 o 
  -4  20   2      392.75      377.17     21.49 o 
  -3  20   2      273.00      280.13     15.14 o 
  -2  20   2      333.84      303.79     16.06 o 
  -1  20   2       95.23       97.91     11.30 o 
   0  20   2      507.53      486.52     18.68 o 
   1  20   2      430.85      434.91     18.30 o 
   2  20   2     1136.84     1114.39     29.70 o 
   3  20   2      203.94      203.91     14.12 o 
   4  20   2       12.79       28.19     11.28 o 
   5  20   2      827.47      823.77     32.05 o 
  -4  21   2      288.99      268.79     19.21 o 
  -3  21   2      273.45      277.69     18.68 o 
  -2  21   2     1943.36     1967.93     43.38 o 
  -1  21   2       23.14       20.75      9.55 o 
   0  21   2     2230.90     2145.67     45.83 o 
   1  21   2      912.13      954.92     27.74 o 
   2  21   2      582.00      581.80     21.16 o 
   3  21   2     2060.60     1945.03     43.28 o 
   4  21   2      180.43      188.39     17.36 o 
  -3  22   2        6.63       -4.65     10.70 o 
  -2  22   2      136.97      151.62     15.40 o 
  -1  22   2      878.89      957.87     39.06 o 
   0  22   2        1.87        8.25      9.36 o 
   1  22   2      286.99      328.63     19.65 o 
   2  22   2      243.25      252.69     15.36 o 
   3  22   2        5.53        4.12     10.62 o 
  -3  23   2       12.07       -2.05     13.77 o 
  -2  23   2      901.07      964.64     32.24 o 
  -1  23   2        5.39        2.07      8.95 o 
   0  23   2      988.02     1009.89     32.15 o 
   1  23   2        6.64        4.48      9.21 o 
   2  23   2       77.21       75.85     11.46 o 
  -1  24   2      640.42      646.58     24.31 o 
   0  24   2      339.76      369.19     18.81 o 
   1  24   2     1016.49     1096.28     32.24 o 
  -9   1   3        3.60       20.16     16.49 o 
  -8   1   3     1153.94     1115.04     44.16 o 
  -7   1   3       69.99       73.86     16.67 o 
  -6   1   3      718.56      687.71     39.68 o 
  -5   1   3     4147.62     4189.60    111.12 o 
  -4   1   3       16.76       26.98      4.57 o 
  -3   1   3     9208.94     9265.05    156.46 o 
  -2   1   3      310.47      292.59      8.03 o 
  -1   1   3       41.26       35.54      3.13 o 
   0   1   3    15202.43    15866.27    258.28 o 
   1   1   3      681.33      593.67     11.53 o 
   2   1   3     8872.51     8850.16    114.84 o 
   3   1   3     1192.26     1150.74     18.66 o 
   4   1   3       34.86       35.92      5.39 o 
   5   1   3     2790.38     2679.12     46.39 o 
   6   1   3      351.49      374.41     15.11 o 
   7   1   3      234.08      283.67     16.21 o 
   8   1   3      428.63      438.61     28.38 o 
  -9   2   3      287.14      349.63     28.61 o 
  -8   2   3       22.53        8.30     12.74 o 
  -7   2   3      509.82      505.92     26.79 o 
  -6   2   3     1578.18     1462.25     72.65 o 
  -5   2   3      822.34      669.02     38.37 o 
  -4   2   3     3277.24     3402.93     62.45 o 
  -3   2   3     2501.41     2444.01     45.73 o 
  -2   2   3     4881.62     5138.53     75.49 o 
  -1   2   3    25152.12    26637.40    430.35 o 
   0   2   3     9404.45     9837.19    163.32 o 
   1   2   3     3005.20     3109.10     42.50 o 
   2   2   3     5523.50     5603.29     82.67 o 
   3   2   3     2740.32     2758.29     39.32 o 
   4   2   3     4168.28     3996.45     55.94 o 
   5   2   3       71.41       71.89      7.35 o 
   6   2   3      208.76      198.51     10.69 o 
   7   2   3     1323.71     1376.28     44.18 o 
   8   2   3      345.11      383.33     34.11 o 
  -9   3   3       17.30        7.72     15.77 o 
  -8   3   3        0.87        1.01     13.15 o 
  -7   3   3        7.95       -1.36     11.38 o 
  -6   3   3       75.00       88.78     36.06 o 
  -5   3   3        5.62       18.15      9.45 o 
  -4   3   3        0.29        0.77      4.63 o 
  -3   3   3       32.30       27.52      5.36 o 
  -2   3   3      261.64      288.33      7.14 o 
  -1   3   3       56.27       65.60      3.54 o 
   0   3   3     1138.86     1230.81     21.01 o 
   1   3   3        0.73       -1.17      2.03 o 
   2   3   3      136.67      130.76      4.98 o 
   3   3   3      459.05      507.04     10.80 o 
   4   3   3       54.67       69.86      5.05 o 
   5   3   3       41.95       40.73      6.48 o 
   6   3   3      363.85      329.31     13.04 o 
   7   3   3        1.94       -2.69      8.69 o 
   8   3   3       77.97       56.66     16.56 o 
  -8   4   3       63.19       65.77     15.94 o 
  -7   4   3     1275.05     1228.25     43.49 o 
  -6   4   3     1576.72     1502.57     47.38 o 
  -5   4   3     1636.42     1550.96     33.98 o 
  -4   4   3     1113.03     1027.98     24.17 o 
  -3   4   3     4772.95     5182.34     91.36 o 
  -2   4   3     8257.49     8690.32    112.84 o 
  -1   4   3     3908.45     3868.19     51.60 o 
   0   4   3     1201.94     1272.47     22.00 o 
   1   4   3     2055.88     1991.77     26.07 o 
   2   4   3     2569.13     2578.96     36.48 o 
   3   4   3      975.72      937.08     18.69 o 
   4   4   3     4693.93     4575.43     63.68 o 
   5   4   3       14.71        9.56      6.51 o 
   6   4   3      842.87      839.21     21.42 o 
   7   4   3     1235.41     1318.27     36.91 o 
   8   4   3       26.99       40.81     31.97 o 
  -8   5   3     2001.13     2146.76     67.41 o 
  -7   5   3        3.75        3.81     19.75 o 
  -6   5   3      970.94      929.05     34.65 o 
  -5   5   3     3422.37     3415.82     72.39 o 
  -4   5   3        0.40        4.93      5.55 o 
  -3   5   3     8810.77     8849.26    115.77 o 
  -2   5   3       57.17       88.62      3.85 o 
  -1   5   3      359.32      430.56      8.96 o 
   0   5   3    10956.78    11376.00    133.62 o 
   1   5   3     2017.35     2099.12     27.65 o 
   2   5   3     6912.51     6987.10     84.15 o 
   3   5   3     1046.55     1080.36     16.65 o 
   4   5   3       15.79       13.78      3.56 o 
   5   5   3     5599.45     5499.04     86.61 o 
   6   5   3      251.83      208.41     13.35 o 
   7   5   3      574.03      577.44     33.74 o 
   8   5   3      154.39      196.02     21.33 o 
  -8   6   3       31.55       23.26     12.97 o 
  -7   6   3        0.05       -0.74      9.41 o 
  -6   6   3      350.05      363.69     16.77 o 
  -5   6   3      438.21      432.66     13.67 o 
  -4   6   3      420.74      429.38     13.45 o 
  -3   6   3      672.23      703.88     12.31 o 
  -2   6   3      182.44      202.23      6.18 o 
  -1   6   3       29.53       48.09      6.68 o 
   0   6   3       10.91       11.21      3.43 o 
   1   6   3        1.78        4.03      2.71 o 
   2   6   3       18.93       36.21      3.50 o 
   3   6   3       11.48        8.94      3.39 o 
   4   6   3        8.63       15.93      4.79 o 
   5   6   3        4.70        6.62      5.43 o 
   6   6   3       37.96       37.64      8.27 o 
   7   6   3      448.84      439.44     34.17 o 
   8   6   3       28.37       37.44     15.83 o 
  -8   7   3      960.39      959.30     58.62 o 
  -7   7   3       47.48       50.46     10.53 o 
  -6   7   3     1573.75     1509.33     37.81 o 
  -5   7   3     1142.39     1132.73     31.99 o 
  -4   7   3      240.31      242.22      9.00 o 
  -3   7   3     5761.17     5865.48     72.54 o 
  -2   7   3       47.96       49.49      4.04 o 
  -1   7   3      264.31      235.12      7.32 o 
   0   7   3     4721.96     4792.20     65.18 o 
   1   7   3     2981.63     3291.39     46.70 o 
   2   7   3     6605.40     6818.96     83.01 o 
   3   7   3     1522.54     1447.93     21.80 o 
   4   7   3      467.91      467.56     12.17 o 
   5   7   3     2168.24     2094.84     38.14 o 
   6   7   3      618.90      586.69     33.20 o 
   7   7   3      798.18      799.40     27.26 o 
   8   7   3      195.40      257.01     23.30 o 
  -8   8   3       53.40       61.11     22.03 o 
  -7   8   3     1563.15     1525.88     65.47 o 
  -6   8   3      390.65      365.60     17.21 o 
  -5   8   3     2336.39     2314.67     37.99 o 
  -4   8   3     1615.57     1563.43     27.42 o 
  -3   8   3      223.03      216.69      7.96 o 
  -2   8   3     2811.83     2958.71     65.89 o 
  -1   8   3     8625.09     9184.07    119.86 o 
   0   8   3     3844.77     4066.65     56.67 o 
   1   8   3      332.15      270.47     18.53 o 
   2   8   3     7004.02     7305.19     89.00 o 
   3   8   3      770.77      688.93     15.45 o 
   4   8   3     2645.05     2425.09     68.97 o 
   5   8   3      307.56      293.68     10.61 o 
   6   8   3       78.49       55.89     13.86 o 
   7   8   3     1652.27     1659.97     49.04 o 
   8   8   3      151.49      152.97     29.54 o 
  -8   9   3        0.58       -9.75     14.10 o 
  -7   9   3       74.88       71.43     11.90 o 
  -6   9   3       66.44       61.28     10.23 o 
  -5   9   3        0.24        0.60      5.78 o 
  -4   9   3       19.81       10.25      5.68 o 
  -3   9   3     1178.88     1162.35     27.15 o 
  -2   9   3      883.82      899.95     16.80 o 
  -1   9   3      109.28      112.10      5.23 o 
   0   9   3       49.86       58.37      5.20 o 
   1   9   3      252.47      272.95     10.35 o 
   2   9   3      638.39      647.27     12.30 o 
   3   9   3      185.96      186.67      6.93 o 
   4   9   3     1356.30     1340.78     28.72 o 
   5   9   3       75.81       79.64      7.46 o 
   6   9   3       39.80       37.00      8.51 o 
   7   9   3        5.83        0.46     16.65 o 
   8   9   3      245.26      253.78     35.68 o 
  -8  10   3      230.96      253.14     23.08 o 
  -7  10   3      439.12      493.90     27.00 o 
  -6  10   3     2277.13     2271.62     45.02 o 
  -5  10   3      920.06      921.69     20.62 o 
  -4  10   3     1927.42     1862.38     33.17 o 
  -3  10   3      651.77      652.22     14.19 o 
  -2  10   3     3285.46     3407.75     49.22 o 
  -1  10   3     3315.83     3337.96     47.78 o 
   0  10   3        8.24       10.47      4.48 o 
   1  10   3     4446.75     4520.75     63.89 o 
   2  10   3      327.09      289.28      7.95 o 
   3  10   3      251.13      225.23      7.79 o 
   4  10   3     3479.52     3288.62     49.76 o 
   5  10   3       37.07       38.81      7.36 o 
   6  10   3      705.41      724.63     30.76 o 
   7  10   3     1002.66      986.77     38.84 o 
  -8  11   3     1208.74     1317.08     50.46 o 
  -7  11   3        9.25        9.72     10.27 o 
  -6  11   3      266.37      284.51     14.19 o 
  -5  11   3     2602.79     2568.30     42.78 o 
  -4  11   3      241.28      207.92      9.71 o 
  -3  11   3     7528.99     7515.34     93.43 o 
  -2  11   3      450.01      428.51     15.17 o 
  -1  11   3      445.32      428.03     17.94 o 
   0  11   3     6473.27     6681.59     91.61 o 
   1  11   3      634.92      653.61     27.34 o 
   2  11   3     4045.01     4013.95     58.56 o 
   3  11   3      574.86      550.46     14.33 o 
   4  11   3        3.46       11.19      6.83 o 
   5  11   3     2863.84     2784.06     56.45 o 
   6  11   3      308.88      347.82     22.04 o 
   7  11   3      225.52      256.29     20.86 o 
  -7  12   3       30.41       32.68     11.59 o 
  -6  12   3      277.19      283.51     12.44 o 
  -5  12   3      833.84      799.84     25.08 o 
  -4  12   3     1359.33     1338.15     26.08 o 
  -3  12   3      765.41      719.16     15.05 o 
  -2  12   3      282.06      301.55     13.06 o 
  -1  12   3       26.90       21.16      6.46 o 
   0  12   3        5.47        9.69      5.50 o 
   1  12   3       57.40       60.60      6.67 o 
   2  12   3       28.06       31.79      6.30 o 
   3  12   3       26.98       24.20      6.16 o 
   4  12   3      214.32      243.48     12.00 o 
   5  12   3      228.97      226.10     16.66 o 
   6  12   3      148.82      146.97     18.87 o 
   7  12   3      460.43      415.16     26.31 o 
  -7  13   3      119.57      117.15     14.48 o 
  -6  13   3      533.34      529.49     17.10 o 
  -5  13   3      812.49      763.01     20.92 o 
  -4  13   3      233.03      235.13     14.13 o 
  -3  13   3     3612.51     3571.11     49.17 o 
  -2  13   3     3744.33     3823.91     74.69 o 
  -1  13   3     2461.05     2359.94     42.99 o 
   0  13   3     4573.42     4634.01     75.06 o 
   1  13   3        4.01        9.67      6.02 o 
   2  13   3     2534.67     2550.68     52.82 o 
   3  13   3     2499.01     2416.30     40.13 o 
   4  13   3      315.31      281.16     13.17 o 
   5  13   3      532.60      519.80     17.97 o 
   6  13   3       94.33      108.67     16.33 o 
   7  13   3       51.08       38.41     14.51 o 
  -7  14   3      269.83      320.36     17.75 o 
  -6  14   3      888.00      893.04     22.58 o 
  -5  14   3     1139.31     1139.31     25.25 o 
  -4  14   3     2867.36     2807.06     46.17 o 
  -3  14   3        7.54       17.74      7.41 o 
  -2  14   3      109.62       84.85     10.00 o 
  -1  14   3     9527.20     9742.39    146.93 o 
   0  14   3     1788.45     1755.89     35.37 o 
   1  14   3     1982.39     2040.58     35.44 o 
   2  14   3     3031.41     3034.32     48.24 o 
   3  14   3     1609.98     1524.07     47.43 o 
   4  14   3     1958.99     1984.32     40.47 o 
   5  14   3       36.37       42.39      8.98 o 
   6  14   3      287.35      249.20     21.11 o 
   7  14   3      408.18      431.85     49.09 o 
  -7  15   3      109.64      112.25     15.55 o 
  -6  15   3        0.76       -4.61      7.86 o 
  -5  15   3       20.09       24.03      9.07 o 
  -4  15   3        2.49       -2.52      8.51 o 
  -3  15   3      691.73      660.82     24.19 o 
  -2  15   3      571.69      565.82     18.05 o 
  -1  15   3      469.60      447.09     15.97 o 
   0  15   3       48.15       44.50      8.24 o 
   1  15   3       62.99       59.43      8.04 o 
   2  15   3      240.97      262.03     11.47 o 
   3  15   3       26.50       13.15      7.01 o 
   4  15   3      171.78      188.70     12.51 o 
   5  15   3       82.60      101.60     10.59 o 
   6  15   3        9.43       10.87     15.96 o 
  -6  16   3      673.63      646.13     37.89 o 
  -5  16   3      488.21      486.27     19.04 o 
  -4  16   3     1302.89     1292.38     31.31 o 
  -3  16   3        5.06       -1.29      7.21 o 
  -2  16   3     1758.46     1708.82     36.01 o 
  -1  16   3      558.03      512.96     17.84 o 
   0  16   3      913.47      931.04     24.30 o 
   1  16   3     4807.74     4720.74     70.79 o 
   2  16   3      287.33      310.43     12.85 o 
   3  16   3      121.89      155.77     13.40 o 
   4  16   3     1740.38     1696.39     37.66 o 
   5  16   3       43.98       23.51     10.93 o 
   6  16   3      775.67      845.18     49.59 o 
  -6  17   3      711.82      696.82     27.41 o 
  -5  17   3      479.48      472.85     22.32 o 
  -4  17   3       27.07       33.99      9.52 o 
  -3  17   3     3176.91     3142.67     57.50 o 
  -2  17   3      616.32      605.23     19.82 o 
  -1  17   3     1413.84     1335.79     31.17 o 
   0  17   3     2086.72     2136.13     43.06 o 
   1  17   3     1068.66      943.33     22.32 o 
   2  17   3     1535.37     1477.24     29.92 o 
   3  17   3     1149.24     1132.82     36.70 o 
   4  17   3        1.01       -3.82      8.59 o 
   5  17   3     1581.64     1584.97     39.38 o 
   6  17   3      203.26      165.06     34.54 o 
  -6  18   3      346.98      339.32     20.70 o 
  -5  18   3       19.87       17.46     11.28 o 
  -4  18   3       44.11       57.46     11.97 o 
  -3  18   3      157.56      167.43     17.50 o 
  -2  18   3      171.29      164.49     11.63 o 
  -1  18   3     1063.23     1050.70     27.44 o 
   0  18   3      248.17      272.56     18.50 o 
   1  18   3      203.70      181.76     12.71 o 
   2  18   3       61.64       60.22      8.44 o 
   3  18   3       53.60       46.17     13.00 o 
   4  18   3       89.53      109.61     13.71 o 
   5  18   3      350.68      345.89     20.20 o 
  -5  19   3      368.93      356.99     21.10 o 
  -4  19   3        6.17       11.16     11.77 o 
  -3  19   3     1240.80     1245.36     37.36 o 
  -2  19   3      617.99      614.61     37.34 o 
  -1  19   3      324.07      310.90     15.42 o 
   0  19   3      933.57      938.00     26.15 o 
   1  19   3        4.87        6.26      7.63 o 
   2  19   3      304.89      329.17     19.40 o 
   3  19   3     1559.26     1603.58     37.40 o 
   4  19   3        6.11       13.26     10.87 o 
   5  19   3      921.53      965.85     35.58 o 
  -5  20   3      450.80      461.04     24.40 o 
  -4  20   3     1604.21     1696.82     47.11 o 
  -3  20   3      224.86      249.17     22.03 o 
  -2  20   3      658.52      614.19     21.51 o 
  -1  20   3     2134.93     2078.30     44.55 o 
   0  20   3      329.57      319.84     15.89 o 
   1  20   3     1068.20     1071.37     29.00 o 
   2  20   3     1004.70     1051.86     25.73 o 
   3  20   3     1172.07     1148.74     43.24 o 
   4  20   3      371.94      410.68     19.25 o 
  -4  21   3      223.96      218.18     21.77 o 
  -3  21   3      549.26      568.96     25.52 o 
  -2  21   3      193.45      211.55     14.18 o 
  -1  21   3      276.44      287.78     15.38 o 
   0  21   3       10.50       20.84      9.04 o 
   1  21   3       12.60        8.51     10.95 o 
   2  21   3      258.16      298.46     16.06 o 
   3  21   3       34.05       38.45     11.99 o 
   4  21   3       34.96       40.53     12.41 o 
  -3  22   3       22.75        9.25     10.85 o 
  -2  22   3     1498.98     1594.45     38.83 o 
  -1  22   3      675.91      694.07     23.80 o 
   0  22   3       68.73       94.95     15.17 o 
   1  22   3     2583.28     2693.83     54.99 o 
   2  22   3      170.58      184.74     14.04 o 
   3  22   3      114.46      119.53     18.60 o 
  -2  23   3      328.39      321.38     17.76 o 
  -1  23   3      506.33      511.16     25.65 o 
   0  23   3     1556.16     1586.95     39.11 o 
   1  23   3      360.06      324.79     17.61 o 
   2  23   3      769.27      778.74     41.01 o 
  -8   0   4       40.01       34.73     19.15 o 
  -7   0   4     3070.63     2999.27    115.48 o 
  -6   0   4      293.46      251.97     25.06 o 
  -5   0   4     2865.58     2564.08     93.76 o 
  -4   0   4     2836.93     2637.73     92.76 o 
  -3   0   4        5.89        3.30      4.51 o 
  -2   0   4     3819.94     3607.03     77.51 o 
   0   0   4     2564.35     2627.11     79.70 o 
   1   0   4     8849.19     8745.59    180.59 o 
   2   0   4     3039.77     3132.35     56.05 o 
   3   0   4     9111.43     8923.91    186.95 o 
   4   0   4      306.51      230.89     31.32 o 
   5   0   4      172.27      151.81     12.43 o 
   6   0   4     1533.57     1545.13     83.66 o 
   7   0   4      642.58      628.28     27.76 o 
   8   0   4     1250.65     1270.08     69.98 o 
  -8   1   4       61.97       63.96     16.48 o 
  -7   1   4      425.52      375.33     23.66 o 
  -6   1   4      255.12      233.69     17.31 o 
  -5   1   4      716.74      665.17     26.92 o 
  -4   1   4      468.57      412.76     12.16 o 
  -3   1   4     2951.47     3094.77     47.83 o 
  -2   1   4        0.07       -3.06      3.06 o 
  -1   1   4      243.07      167.79      9.48 o 
   0   1   4     4893.06     5252.07     89.48 o 
   1   1   4     1238.73     1319.80     20.62 o 
   2   1   4      201.12      133.55      7.28 o 
   3   1   4     1186.38     1230.15     24.08 o 
   4   1   4      115.72      119.32      7.55 o 
   5   1   4     1175.20     1113.06     24.75 o 
   6   1   4      334.12      348.45     13.98 o 
   7   1   4      534.77      505.31     17.86 o 
   8   1   4       39.92       38.07     15.62 o 
  -8   2   4       54.43       56.76     16.12 o 
  -7   2   4      222.72      230.10     18.56 o 
  -6   2   4      497.11      482.99     24.02 o 
  -5   2   4     1815.36     1794.70     50.85 o 
  -4   2   4       70.24      102.75     14.37 o 
  -3   2   4       10.57       14.83      5.35 o 
  -2   2   4     7667.25     7935.75    115.31 o 
  -1   2   4      340.11      352.00      9.52 o 
   0   2   4      368.15      333.09     10.01 o 
   1   2   4     4143.36     4409.83     59.61 o 
   2   2   4       81.19      107.89      5.59 o 
   3   2   4     2235.50     2184.18     32.70 o 
   4   2   4      558.32      507.19     14.15 o 
   5   2   4        1.33       -6.28      6.28 o 
   6   2   4      197.70      192.38     11.07 o 
   7   2   4      444.78      423.85     16.16 o 
   8   2   4      132.94      172.65     20.62 o 
  -8   3   4     1244.87     1316.56     49.21 o 
  -7   3   4      384.05      422.52     24.98 o 
  -6   3   4      418.38      379.42     22.01 o 
  -5   3   4     2592.47     2464.74     64.73 o 
  -4   3   4     3079.14     2902.86     66.38 o 
  -3   3   4     7560.04     7724.25    133.02 o 
  -2   3   4      173.88      184.81     12.09 o 
  -1   3   4     8198.74     8911.79    147.07 o 
   0   3   4     9085.90     8973.69    129.81 o 
   1   3   4     1339.93     1229.02     19.84 o 
   2   3   4     4836.83     4839.47     66.00 o 
   3   3   4      862.72      823.55     17.09 o 
   4   3   4      572.94      529.22     24.58 o 
   5   3   4     7399.15     7312.28    112.56 o 
   6   3   4      261.59      231.01     11.99 o 
   7   3   4      188.91      190.94     14.49 o 
   8   3   4      238.10      264.47     24.00 o 
  -8   4   4       95.31      118.29     18.22 o 
  -7   4   4      593.60      564.73     45.69 o 
  -6   4   4       28.19       20.01     11.76 o 
  -5   4   4     1048.75      985.83     35.02 o 
  -4   4   4      273.81      325.29     22.43 o 
  -3   4   4      261.04      284.08     11.24 o 
  -2   4   4     4884.16     4970.19     84.36 o 
  -1   4   4       93.88       78.66      4.44 o 
   0   4   4       78.74      148.02      7.74 o 
   1   4   4     2764.82     2816.46     36.18 o 
   2   4   4       21.19       22.11      4.08 o 
   3   4   4     2572.00     2555.59     38.08 o 
   4   4   4      714.26      706.12     14.75 o 
   5   4   4      228.02      215.08     10.83 o 
   6   4   4      145.97      156.15     10.30 o 
   7   4   4      291.26      321.71     24.75 o 
   8   4   4      256.42      273.38     24.54 o 
  -8   5   4      126.17      131.13     17.84 o 
  -7   5   4       67.72       62.41     14.03 o 
  -6   5   4     1143.59     1069.07     37.93 o 
  -5   5   4      344.19      348.82     19.90 o 
  -4   5   4      225.85      214.11     10.98 o 
  -3   5   4     4611.14     4811.88     72.89 o 
  -2   5   4       13.92       18.57      3.42 o 
  -1   5   4     3604.18     3830.83     58.65 o 
   0   5   4      441.71      412.74     10.78 o 
   1   5   4      774.13      787.30     12.83 o 
   2   5   4      877.46      830.11     13.68 o 
   3   5   4      334.90      338.37      9.70 o 
   4   5   4      345.62      339.46     11.16 o 
   5   5   4       48.76       46.92      8.97 o 
   6   5   4        2.03        2.57      7.13 o 
   7   5   4      221.41      241.96     22.63 o 
   8   5   4       64.00       70.33     19.82 o 
  -8   6   4       18.21       39.18     13.85 o 
  -7   6   4     2897.52     2946.09     64.75 o 
  -6   6   4       18.96       15.87     10.49 o 
  -5   6   4     5282.41     5363.62    143.62 o 
  -4   6   4     1522.66     1355.69     27.13 o 
  -3   6   4       13.50       15.40      3.31 o 
  -2   6   4     5516.99     5168.07     69.63 o 
  -1   6   4     3346.22     3669.96     56.78 o 
   0   6   4     7527.25     7891.17     94.61 o 
   1   6   4     2750.85     2754.88     35.99 o 
   2   6   4     1562.88     1516.38     22.11 o 
   3   6   4     9181.12     9160.95    110.30 o 
   4   6   4       61.03       59.89      6.10 o 
   5   6   4       52.31       66.71      9.71 o 
   6   6   4     1116.45     1180.31     27.70 o 
   7   6   4      212.14      237.95     16.19 o 
   8   6   4      596.57      703.83     54.31 o 
  -8   7   4       81.04       69.13     12.54 o 
  -7   7   4       57.44       43.01     11.47 o 
  -6   7   4      289.48      304.16     16.04 o 
  -5   7   4      959.44      898.47     21.79 o 
  -4   7   4      220.71      191.12      8.59 o 
  -3   7   4     2316.21     2335.98     35.18 o 
  -2   7   4      279.69      315.58      8.37 o 
  -1   7   4      104.08      106.30      7.24 o 
   0   7   4     1740.43     1602.65     22.67 o 
   1   7   4      702.95      677.01     13.85 o 
   2   7   4      786.62      760.27     13.44 o 
   3   7   4       73.72       67.07      4.80 o 
   4   7   4       73.77       80.11      6.54 o 
   5   7   4      637.69      642.31     22.76 o 
   6   7   4      119.85      130.14     11.74 o 
   7   7   4      343.44      348.17     22.59 o 
   8   7   4       21.54        8.62     25.92 o 
  -8   8   4      188.66      226.61     18.51 o 
  -7   8   4      218.85      217.86     15.20 o 
  -6   8   4        8.49        4.72      9.56 o 
  -5   8   4     1067.59     1094.55     25.15 o 
  -4   8   4       53.00       59.21      6.71 o 
  -3   8   4      114.12      122.64      6.33 o 
  -2   8   4     2456.70     2484.38     36.77 o 
  -1   8   4      231.92      212.13      9.33 o 
   0   8   4       87.02      129.16     11.45 o 
   1   8   4     4207.21     4541.91     63.32 o 
   2   8   4       24.24       28.16      3.94 o 
   3   8   4      727.81      737.18     13.90 o 
   4   8   4     1119.15     1086.71     21.84 o 
   5   8   4       92.89       95.82      9.11 o 
   6   8   4      491.81      472.90     19.17 o 
   7   8   4       74.27       91.38     15.14 o 
  -8   9   4      852.21      880.84     31.39 o 
  -7   9   4      388.71      393.87     19.66 o 
  -6   9   4      505.25      483.79     20.25 o 
  -5   9   4     2018.30     1930.09     42.37 o 
  -4   9   4     2921.91     2962.10     46.32 o 
  -3   9   4     5392.05     5542.54     70.13 o 
  -2   9   4       25.97       31.79      4.61 o 
  -1   9   4     3565.68     3761.64     52.78 o 
   0   9   4     5447.90     5425.71     74.90 o 
   1   9   4     1025.60     1030.45     19.59 o 
   2   9   4     3489.48     3484.78     45.92 o 
   3   9   4      373.40      402.81     10.04 o 
   4   9   4      842.20      806.91     20.34 o 
   5   9   4     3054.58     3042.90     62.39 o 
   6   9   4       52.20       49.23      9.82 o 
   7   9   4      433.71      416.34     25.00 o 
  -8  10   4       40.48       38.59     12.80 o 
  -7  10   4      618.36      606.19     29.57 o 
  -6  10   4      377.34      374.69     17.94 o 
  -5  10   4     1816.12     1761.37     32.24 o 
  -4  10   4       14.73       22.92      6.25 o 
  -3  10   4      607.45      605.43     17.73 o 
  -2  10   4     7626.79     7942.10    106.16 o 
  -1  10   4        7.84        8.74      3.82 o 
   0  10   4      895.64      876.42     31.21 o 
   1  10   4      126.94       94.13     10.92 o 
   2  10   4       35.74       53.76     11.38 o 
   3  10   4     1075.88     1023.02     20.44 o 
   4  10   4       53.30       35.80      7.69 o 
   5  10   4       81.66       79.79     10.75 o 
   6  10   4       50.57       46.39     10.90 o 
   7  10   4      145.73      170.38     18.93 o 
  -7  11   4       45.48       55.27     21.99 o 
  -6  11   4      595.61      575.57     22.46 o 
  -5  11   4        2.31        3.62      6.81 o 
  -4  11   4       31.50       36.52      6.65 o 
  -3  11   4      486.42      490.38     11.86 o 
  -2  11   4        0.41        5.52      4.90 o 
  -1  11   4      477.51      460.46     17.09 o 
   0  11   4     1946.78     1909.55     31.83 o 
   1  11   4      233.37      225.32     10.62 o 
   2  11   4     1432.78     1425.05     26.05 o 
   3  11   4      864.13      821.38     18.35 o 
   4  11   4      102.43      110.30     12.81 o 
   5  11   4      921.59      887.34     27.34 o 
   6  11   4        0.15       11.78     10.19 o 
   7  11   4       64.64       78.01     16.49 o 
  -7  12   4     1500.63     1554.29     50.42 o 
  -6  12   4        5.01       -3.73      7.55 o 
  -5  12   4      955.95     1003.29     23.07 o 
  -4  12   4     2063.21     2022.93     35.58 o 
  -3  12   4       64.52       75.97      6.34 o 
  -2  12   4     5063.87     5010.34     79.75 o 
  -1  12   4      613.16      574.73     16.49 o 
   0  12   4     3875.05     3904.81     64.08 o 
   1  12   4     1904.23     1915.32     32.87 o 
   2  12   4      626.27      583.18     18.36 o 
   3  12   4     4361.48     4441.28     73.92 o 
   4  12   4      643.81      658.46     19.87 o 
   5  12   4       27.78       27.87     10.42 o 
   6  12   4      687.80      753.49     38.67 o 
   7  12   4      288.46      295.17     23.63 o 
  -7  13   4       32.83       37.36     16.55 o 
  -6  13   4       34.87       50.87      9.84 o 
  -5  13   4      819.61      803.76     20.52 o 
  -4  13   4      224.38      231.55     10.80 o 
  -3  13   4      588.06      575.88     16.39 o 
  -2  13   4      536.34      511.30     15.96 o 
  -1  13   4      139.50      135.09      9.30 o 
   0  13   4     2772.55     2691.52     51.14 o 
   1  13   4     1061.28     1036.86     21.91 o 
   2  13   4      587.48      611.43     16.31 o 
   3  13   4       21.55       14.97      7.52 o 
   4  13   4        8.81        9.44      7.54 o 
   5  13   4     1467.97     1410.84     50.52 o 
   6  13   4      465.54      448.71     28.11 o 
   7  13   4       15.11        0.85     14.18 o 
  -7  14   4       60.35       90.87     17.60 o 
  -6  14   4        3.16        5.94     10.01 o 
  -5  14   4      382.87      387.84     16.66 o 
  -4  14   4     1226.90     1216.35     29.41 o 
  -3  14   4      248.32      253.69     11.06 o 
  -2  14   4     2290.37     2260.77     50.52 o 
  -1  14   4       70.42       65.57      9.04 o 
   0  14   4       98.14      100.94      8.93 o 
   1  14   4     1308.81     1255.25     25.47 o 
   2  14   4      133.71      127.06      9.11 o 
   3  14   4       21.93       18.23      8.25 o 
   4  14   4      481.55      487.85     17.73 o 
   5  14   4       27.90       38.40     14.75 o 
   6  14   4      270.52      290.52     22.47 o 
  -6  15   4      708.01      778.86     37.29 o 
  -5  15   4      741.92      764.18     23.59 o 
  -4  15   4     2215.94     2219.68     48.80 o 
  -3  15   4     1049.88     1007.52     26.06 o 
  -2  15   4      260.82      229.24     14.48 o 
  -1  15   4      511.46      511.04     17.06 o 
   0  15   4     5300.76     5214.46     88.72 o 
   1  15   4      442.71      446.50     14.64 o 
   2  15   4     1772.52     1855.85     38.60 o 
   3  15   4      433.37      396.64     16.20 o 
   4  15   4      767.45      791.75     23.49 o 
   5  15   4     1622.11     1595.04     36.68 o 
   6  15   4       98.35      116.12     23.34 o 
  -6  16   4      194.64      224.58     33.18 o 
  -5  16   4      163.36      178.20     13.05 o 
  -4  16   4        7.46       14.21      8.66 o 
  -3  16   4      775.67      744.01     28.37 o 
  -2  16   4     1642.94     1601.62     34.52 o 
  -1  16   4        3.02        6.44      7.78 o 
   0  16   4      148.55      133.19     10.59 o 
   1  16   4      252.39      243.20     11.52 o 
   2  16   4      605.14      534.25     19.06 o 
   3  16   4     1408.81     1364.41     32.48 o 
   4  16   4       15.31       16.95      8.84 o 
   5  16   4      314.69      322.75     19.92 o 
   6  16   4      215.34      222.85     21.92 o 
  -6  17   4     1191.92     1234.33     39.10 o 
  -5  17   4      253.25      240.57     15.16 o 
  -4  17   4       12.68        2.80      9.16 o 
  -3  17   4      252.41      253.04     14.28 o 
  -2  17   4       29.41       24.60      8.12 o 
  -1  17   4     1525.79     1492.18     33.68 o 
   0  17   4       34.00       28.23      8.72 o 
   1  17   4      118.35      109.92      9.24 o 
   2  17   4     2388.46     2348.26     41.86 o 
   3  17   4      132.17      144.95     11.77 o 
   4  17   4      345.86      386.41     17.61 o 
   5  17   4       21.32       22.55      9.66 o 
  -5  18   4      638.27      660.46     26.72 o 
  -4  18   4      596.00      604.12     25.28 o 
  -3  18   4       27.81       44.06     10.13 o 
  -2  18   4     2601.57     2494.96     49.18 o 
  -1  18   4      244.99      215.08     13.37 o 
   0  18   4     1447.78     1429.17     46.11 o 
   1  18   4      906.20      874.32     22.32 o 
   2  18   4      337.59      345.63     16.25 o 
   3  18   4     2171.46     2181.65     55.38 o 
   4  18   4      694.93      739.09     24.45 o 
   5  18   4       81.75       90.82     12.40 o 
  -5  19   4      782.92      785.55     30.55 o 
  -4  19   4      229.13      229.94     17.77 o 
  -3  19   4      322.66      328.43     16.90 o 
  -2  19   4       38.19       27.37      9.84 o 
  -1  19   4       87.53       92.85     10.87 o 
   0  19   4      822.85      811.82     29.31 o 
   1  19   4      970.73      960.08     27.00 o 
   2  19   4      132.85      143.12     11.93 o 
   3  19   4       50.88       58.96     18.61 o 
   4  19   4       28.92       16.14      9.82 o 
  -4  20   4      801.05      815.61     31.03 o 
  -3  20   4      565.95      546.84     29.43 o 
  -2  20   4      102.75       78.46     12.99 o 
  -1  20   4      396.41      377.36     17.29 o 
   0  20   4      285.64      283.31     15.33 o 
   1  20   4      655.50      643.70     22.37 o 
   2  20   4      133.31      143.29     12.76 o 
   3  20   4      104.30       92.25     11.60 o 
   4  20   4      823.19      836.73     27.22 o 
  -4  21   4      350.50      344.94     22.39 o 
  -3  21   4     1998.67     1969.37     52.71 o 
  -2  21   4       17.34       15.70      9.58 o 
  -1  21   4     1792.90     1775.72     40.95 o 
   0  21   4      553.77      590.64     41.73 o 
   1  21   4      242.27      234.80     16.96 o 
   2  21   4     1177.27     1195.08     32.35 o 
   3  21   4        7.33       11.16     10.26 o 
  -3  22   4      102.60       95.28     15.78 o 
  -2  22   4      674.90      650.94     28.23 o 
  -1  22   4       12.69       20.48     10.02 o 
   0  22   4      281.26      297.52     16.41 o 
   1  22   4       14.41        9.73     10.09 o 
   2  22   4       51.19       40.01     13.25 o 
  -1  23   4      781.93      837.27     27.34 o 
   0  23   4       11.65       20.87     16.07 o 
   1  23   4       38.11       33.98     11.13 o 
  -8   1   5        2.03       -0.10     12.92 o 
  -7   1   5      248.95      263.33     20.69 o 
  -6   1   5      863.95      836.66     33.47 o 
  -5   1   5      227.29      187.67     15.19 o 
  -4   1   5     5008.90     5031.29    115.49 o 
  -3   1   5      298.19      277.33     10.65 o 
  -2   1   5      897.59      924.35     17.78 o 
   0   1   5      571.95      555.48     17.21 o 
   1   1   5    11758.02    12187.69    157.86 o 
   2   1   5      453.36      390.46      9.02 o 
   3   1   5      186.92      223.11     22.16 o 
   4   1   5     1955.83     1816.57     34.60 o 
   5   1   5      828.33      789.05     23.32 o 
   6   1   5      604.09      595.79     18.60 o 
   7   1   5      587.76      530.97     18.65 o 
   8   1   5      217.18      209.58     22.73 o 
  -8   2   5      143.54      135.05     19.32 o 
  -7   2   5     2189.32     2055.84     62.62 o 
  -6   2   5     1670.62     1610.42     56.93 o 
  -5   2   5     1339.59     1323.74     41.59 o 
  -4   2   5      115.77      125.53     11.16 o 
  -3   2   5     1350.38     1364.58     28.72 o 
  -2   2   5     5736.59     5927.12     88.23 o 
   0   2   5      544.54      495.42     16.07 o 
   1   2   5     1091.33      904.77     37.13 o 
   2   2   5      567.61      531.56     11.68 o 
   3   2   5     5608.77     5533.54     75.85 o 
   4   2   5       96.80       91.83     10.07 o 
   5   2   5      493.96      487.86     15.81 o 
   6   2   5     1946.35     1860.99     38.02 o 
   7   2   5       94.52      119.51     10.83 o 
   8   2   5      421.91      464.55     30.07 o 
  -8   3   5        2.03       -2.49     12.29 o 
  -7   3   5      130.33      112.67     15.78 o 
  -6   3   5        5.50       -0.66     10.45 o 
  -5   3   5       14.58       26.69     15.20 o 
  -4   3   5        0.27        2.76      6.39 o 
  -3   3   5       15.25        5.73      3.90 o 
  -2   3   5      470.37      535.67     13.54 o 
  -1   3   5      861.34     1032.90     27.60 o 
   0   3   5        3.95        8.20      4.15 o 
   1   3   5       51.67       64.03      8.22 o 
   2   3   5      106.31      122.74      6.20 o 
   3   3   5       26.80       14.37      4.40 o 
   4   3   5       60.50       67.49      7.31 o 
   5   3   5      161.77      148.78      9.92 o 
   6   3   5        5.14        8.51      7.55 o 
   7   3   5        0.76        9.34      8.46 o 
   8   3   5       14.63       37.83     16.39 o 
  -8   4   5      336.59      366.39     78.68 o 
  -7   4   5      501.78      515.61     27.37 o 
  -6   4   5      729.29      776.91     39.42 o 
  -5   4   5      877.84      891.65     32.33 o 
  -4   4   5      313.43      313.68     33.78 o 
  -3   4   5     2304.97     2442.11     40.01 o 
  -2   4   5     5410.72     5537.08     94.26 o 
  -1   4   5     1121.91     1238.81     26.10 o 
   0   4   5     1750.06     1621.78     28.60 o 
   1   4   5     1545.55     1504.82     24.21 o 
   2   4   5      775.75      752.79     15.13 o 
   3   4   5     5249.84     5320.73     73.80 o 
   4   4   5        1.55        7.34      4.73 o 
   5   4   5     1013.37      974.21     23.56 o 
   6   4   5      905.72      896.45     23.68 o 
   7   4   5      173.11      155.31     14.09 o 
   8   4   5      738.44      765.53     89.63 o 
  -8   5   5       10.12        8.25     12.94 o 
  -7   5   5      430.67      484.00     47.90 o 
  -6   5   5      254.49      238.61     18.53 o 
  -5   5   5       40.87       33.45     12.17 o 
  -4   5   5     6582.58     6357.77    290.71 o 
  -3   5   5       43.89       55.19      4.91 o 
  -2   5   5       27.29       55.61      6.95 o 
  -1   5   5     7159.34     7651.79    130.24 o 
   0   5   5     1226.23     1268.04     23.93 o 
   1   5   5     7806.95     7904.06    104.88 o 
   2   5   5      636.30      652.27     16.82 o 
   3   5   5       53.75       46.65      5.57 o 
   4   5   5     2983.00     2949.27     59.97 o 
   5   5   5      811.17      798.71     30.73 o 
   6   5   5     1228.36     1218.42     37.14 o 
   7   5   5      275.65      292.92     14.95 o 
  -8   6   5      250.91      230.67     18.85 o 
  -7   6   5      107.27      104.32     15.94 o 
  -6   6   5      142.05      138.40     15.00 o 
  -5   6   5       23.19       20.04     10.55 o 
  -4   6   5        8.33        4.47      7.53 o 
  -3   6   5       51.97       59.72      7.52 o 
  -2   6   5      651.76      635.42     14.17 o 
  -1   6   5      139.62      139.66      6.72 o 
   0   6   5      253.98      242.69      7.53 o 
   1   6   5      463.89      503.14     11.67 o 
   2   6   5        9.33        9.69      3.44 o 
   3   6   5      239.49      231.90      8.82 o 
   4   6   5      146.21      141.18      9.44 o 
   5   6   5       99.80      101.67      9.44 o 
   6   6   5       19.42        9.56      7.54 o 
   7   6   5        0.34       -2.85     10.68 o 
  -8   7   5        9.67        4.94     10.66 o 
  -7   7   5      337.42      318.59     18.20 o 
  -6   7   5     1112.77     1113.88     32.19 o 
  -5   7   5       14.22       10.69      8.62 o 
  -4   7   5     1329.99     1237.45     30.67 o 
  -3   7   5      244.07      246.41      8.12 o 
  -2   7   5       77.89       75.06      5.11 o 
  -1   7   5     2654.56     2568.27     42.28 o 
   0   7   5      992.81     1073.12     19.37 o 
   1   7   5     6884.75     7255.16     97.38 o 
   2   7   5     1457.02     1404.45     24.36 o 
   3   7   5        1.40        2.49      5.34 o 
   4   7   5     5028.53     5016.40     80.71 o 
   5   7   5      238.86      252.69     12.57 o 
   6   7   5      797.14      774.51     25.30 o 
   7   7   5      551.45      550.21     39.26 o 
  -8   8   5      154.01      176.68     16.86 o 
  -7   8   5      597.21      630.49     25.14 o 
  -6   8   5      180.53      199.54     14.45 o 
  -5   8   5      799.63      813.10     25.45 o 
  -4   8   5      828.54      784.82     30.26 o 
  -3   8   5      687.36      654.23     13.21 o 
  -2   8   5     3820.87     3827.78     90.58 o 
  -1   8   5     1336.27     1359.01     52.36 o 
   0   8   5     2410.15     2370.52     36.51 o 
   1   8   5     3475.47     3466.01     51.58 o 
   2   8   5     1456.16     1489.95     22.83 o 
   3   8   5     8051.90     8085.85    146.76 o 
   4   8   5      696.99      666.03     21.76 o 
   5   8   5      728.29      689.75     23.00 o 
   6   8   5     1620.08     1612.66     40.59 o 
   7   8   5       69.37       70.54     14.46 o 
  -8   9   5      122.17      106.70     19.60 o 
  -7   9   5       16.51       18.98     18.15 o 
  -6   9   5        2.42       -1.04      8.97 o 
  -5   9   5      364.67      324.99     23.57 o 
  -4   9   5       24.07       25.64      6.38 o 
  -3   9   5      123.67      135.81      6.66 o 
  -2   9   5      174.25      167.00      8.48 o 
  -1   9   5      285.63      275.27     12.82 o 
   0   9   5       25.36       24.97      5.24 o 
   1   9   5     2367.00     2499.49     38.88 o 
   2   9   5     1381.36     1402.39     25.01 o 
   3   9   5      754.56      734.25     19.40 o 
   4   9   5      276.14      283.15     12.51 o 
   5   9   5       47.81       48.96     10.16 o 
   6   9   5       93.58       79.87     30.42 o 
   7   9   5       22.21        6.86     12.88 o 
  -7  10   5      239.85      259.33     17.31 o 
  -6  10   5      275.63      263.26     16.15 o 
  -5  10   5     1125.91     1104.60     26.52 o 
  -4  10   5       95.29       90.66      8.34 o 
  -3  10   5     1923.30     1918.03     29.18 o 
  -2  10   5     3801.59     3907.81     56.14 o 
  -1  10   5      229.60      206.56      9.82 o 
   0  10   5     2476.77     2464.15     42.70 o 
   1  10   5      980.71      955.79     32.12 o 
   2  10   5     1494.76     1432.82     25.91 o 
   3  10   5     1510.33     1501.49     31.47 o 
   4  10   5       94.97       89.91      8.81 o 
   5  10   5      677.07      637.23     23.14 o 
   6  10   5      603.25      595.20     23.21 o 
   7  10   5      142.04      142.86     18.00 o 
  -7  11   5      360.50      377.73     20.26 o 
  -6  11   5      241.51      265.02     16.29 o 
  -5  11   5        5.96        6.95      7.05 o 
  -4  11   5     4635.89     4629.02     84.05 o 
  -3  11   5      303.64      290.64     11.24 o 
  -2  11   5      248.03      254.81     10.67 o 
  -1  11   5     6014.13     6191.98     95.66 o 
   0  11   5        6.36       11.05      6.11 o 
   1  11   5     3991.03     3972.20     58.71 o 
   2  11   5      319.54      330.43     11.51 o 
   3  11   5       31.83       32.28      7.68 o 
   4  11   5     1743.99     1694.95     35.43 o 
   5  11   5      799.95      827.23     27.01 o 
   6  11   5      551.03      571.93     23.10 o 
   7  11   5      229.70      270.39     53.95 o 
  -7  12   5       32.82       32.17     11.97 o 
  -6  12   5      141.78      145.56     20.55 o 
  -5  12   5       31.72       27.13      7.57 o 
  -4  12   5        0.29        6.78      7.38 o 
  -3  12   5       51.27       46.86      8.97 o 
  -2  12   5      245.12      254.44     11.50 o 
  -1  12   5      203.46      195.48     10.35 o 
   0  12   5      791.93      731.94     19.31 o 
   1  12   5     1012.72      981.81     23.83 o 
   2  12   5       29.34       29.68      6.59 o 
   3  12   5      766.30      764.47     21.67 o 
   4  12   5      297.32      287.80     13.63 o 
   5  12   5      145.82      137.72     13.29 o 
   6  12   5       20.31       10.51     10.48 o 
  -7  13   5      550.69      605.91     39.30 o 
  -6  13   5     1272.13     1365.51     48.58 o 
  -5  13   5       31.00       25.82      9.21 o 
  -4  13   5      948.03      940.72     25.32 o 
  -3  13   5     1245.09     1237.80     32.97 o 
  -2  13   5     3685.27     3658.78     61.98 o 
  -1  13   5      716.33      692.29     19.16 o 
   0  13   5       16.65       28.76      6.98 o 
   1  13   5     1014.54      991.06     24.57 o 
   2  13   5     1231.64     1226.52     25.03 o 
   3  13   5      155.79      167.07     11.40 o 
   4  13   5      739.25      752.59     22.43 o 
   5  13   5      326.90      329.25     26.76 o 
   6  13   5       63.95       58.72     12.79 o 
  -7  14   5      921.60     1034.69     42.47 o 
  -6  14   5      613.15      664.34     29.92 o 
  -5  14   5     1157.41     1160.15     30.03 o 
  -4  14   5        9.35       12.35      8.59 o 
  -3  14   5     1005.04     1005.24     26.23 o 
  -2  14   5     1234.67     1233.51     28.11 o 
  -1  14   5      687.80      669.05     19.44 o 
   0  14   5     1389.03     1430.43     31.29 o 
   1  14   5     1628.24     1620.67     30.65 o 
   2  14   5      850.69      808.84     19.79 o 
   3  14   5     2226.17     2294.06     45.57 o 
   4  14   5       17.85       12.56      8.26 o 
   5  14   5      457.74      410.63     20.26 o 
   6  14   5     1033.51     1102.92     41.77 o 
  -6  15   5        0.04       12.75     11.13 o 
  -5  15   5        2.91       17.24      9.48 o 
  -4  15   5       27.13       27.52      9.72 o 
  -3  15   5       14.50       18.68      8.44 o 
  -2  15   5        2.81        1.35      6.24 o 
  -1  15   5       58.11       69.10      9.07 o 
   0  15   5      149.48      139.48     10.29 o 
   1  15   5      557.36      552.44     16.42 o 
   2  15   5       93.08       94.78      9.11 o 
   3  15   5       82.85       87.97     10.53 o 
   4  15   5       16.84       10.89      8.93 o 
   5  15   5       17.88       37.64     11.53 o 
   6  15   5      118.62       97.63     18.98 o 
  -6  16   5       39.39       46.32     12.33 o 
  -5  16   5     1281.49     1250.86     32.47 o 
  -4  16   5       38.70       38.31     10.06 o 
  -3  16   5      362.61      377.97     16.58 o 
  -2  16   5     1136.34     1083.22     32.50 o 
  -1  16   5      118.01      115.89     10.18 o 
   0  16   5     2586.92     2548.12     48.68 o 
   1  16   5      336.45      341.23     13.44 o 
   2  16   5      870.46      888.23     25.09 o 
   3  16   5     1547.25     1564.83     36.12 o 
   4  16   5      108.72      107.84     11.37 o 
   5  16   5      828.75      897.96     31.70 o 
  -5  17   5       29.39       23.52     10.57 o 
  -4  17   5     1701.68     1676.23     38.97 o 
  -3  17   5      432.87      423.83     17.89 o 
  -2  17   5      342.01      310.29     20.90 o 
  -1  17   5     1598.13     1585.73     52.00 o 
   0  17   5      100.31      109.90     10.78 o 
   1  17   5     1927.21     1947.67     36.87 o 
   2  17   5      948.34      986.59     27.34 o 
   3  17   5       21.60       24.34     13.13 o 
   4  17   5     1882.57     1968.48     51.81 o 
   5  17   5      344.98      353.01     20.67 o 
  -5  18   5      108.02       96.29     12.14 o 
  -4  18   5       74.86       77.90     10.68 o 
  -3  18   5        4.42        8.87      9.16 o 
  -2  18   5      257.77      242.30     13.74 o 
  -1  18   5      759.00      725.99     29.93 o 
   0  18   5      237.83      237.75     17.61 o 
   1  18   5       28.45       30.60      9.29 o 
   2  18   5        3.80       -0.35      8.74 o 
   3  18   5       48.42       54.99      9.97 o 
   4  18   5        6.13        0.03      9.70 o 
  -5  19   5       10.22      -12.87     12.88 o 
  -4  19   5      302.56      309.88     17.19 o 
  -3  19   5      537.46      531.34     20.75 o 
  -2  19   5      299.00      289.80     15.26 o 
  -1  19   5     1794.42     1795.18     40.16 o 
   0  19   5       96.65      107.30     11.52 o 
   1  19   5      488.59      523.72     19.88 o 
   2  19   5     1561.04     1543.77     37.12 o 
   3  19   5       10.42       10.42      9.75 o 
   4  19   5     1261.77     1230.74     33.85 o 
  -4  20   5       66.25       62.78     15.21 o 
  -3  20   5      972.51     1008.13     41.02 o 
  -2  20   5      907.90      853.57     31.48 o 
  -1  20   5       80.00       71.62     11.19 o 
   0  20   5     2124.27     2135.62     46.16 o 
   1  20   5      419.91      366.66     17.38 o 
   2  20   5      239.83      210.06     14.53 o 
   3  20   5      713.66      765.54     25.87 o 
  -3  21   5      104.62       93.76     15.33 o 
  -2  21   5        1.94        3.89     11.17 o 
  -1  21   5       96.40       86.19     17.43 o 
   0  21   5       84.04      106.32     12.36 o 
   1  21   5      133.56      170.86     13.64 o 
   2  21   5        8.89       17.35     10.44 o 
  -2  22   5      574.69      640.62     28.87 o 
  -1  22   5       61.52       66.42     11.60 o 
   0  22   5      745.83      745.27     25.53 o 
   1  22   5      104.00      134.88     13.42 o 
  -8   0   6      629.43      603.36     47.21 o 
  -7   0   6      119.86      115.00     22.39 o 
  -6   0   6      832.53      811.40     47.26 o 
  -5   0   6     2302.56     2446.31     93.76 o 
  -4   0   6       10.33       15.24     13.34 o 
  -3   0   6    13840.31    13833.10    282.53 o 
  -2   0   6     1694.88     1722.94     55.21 o 
  -1   0   6     8441.90     9032.54    258.16 o 
   0   0   6     8603.58     8879.28    255.21 o 
   1   0   6     2240.24     2204.85     42.96 o 
   2   0   6     9720.99    10062.88    170.82 o 
   3   0   6      346.73      298.81     16.45 o 
   4   0   6       32.31       36.77     10.03 o 
   5   0   6      893.85      911.15     32.87 o 
   6   0   6      998.13      941.10     35.56 o 
   7   0   6      336.18      360.98     23.06 o 
  -8   1   6       46.42       41.70     15.18 o 
  -7   1   6       74.48       80.96     16.00 o 
  -6   1   6      744.27      714.93     48.26 o 
  -5   1   6      882.59      790.35     30.91 o 
  -4   1   6      304.13      282.65     17.74 o 
  -3   1   6       37.29       36.87      5.39 o 
  -2   1   6     1297.94     1273.62     25.05 o 
  -1   1   6     7909.06     8187.26    234.63 o 
   0   1   6     1684.83     1835.76     44.01 o 
   1   1   6      417.86      351.03      9.45 o 
   2   1   6     1656.45     1696.77     26.75 o 
   3   1   6      691.51      756.24     20.09 o 
   4   1   6      857.13      822.70     21.04 o 
   5   1   6       15.81       19.24      6.92 o 
   6   1   6       82.73       79.12     10.07 o 
   7   1   6       14.93       23.66      9.09 o 
  -8   2   6       47.44       55.23     16.95 o 
  -7   2   6       42.80       35.20     13.65 o 
  -6   2   6      956.24      939.91     36.61 o 
  -5   2   6      851.39      875.28     90.21 o 
  -4   2   6        6.87        7.89     10.52 o 
  -3   2   6     2999.00     2921.41     47.17 o 
  -2   2   6      424.13      461.49     13.26 o 
  -1   2   6      644.29      608.30     36.66 o 
   0   2   6      732.01      725.20     22.03 o 
   1   2   6        5.98       11.72      3.86 o 
   2   2   6     1284.46     1249.81     20.77 o 
   3   2   6      522.45      454.74     14.32 o 
   4   2   6       82.31       75.04      8.07 o 
   5   2   6       49.62       49.72      7.77 o 
   6   2   6      455.90      400.66     15.92 o 
   7   2   6      225.16      248.07     23.50 o 
  -8   3   6      222.59      210.76     20.76 o 
  -7   3   6     1650.12     1603.45     53.69 o 
  -6   3   6      577.75      558.65     35.37 o 
  -5   3   6     2580.33     2438.37    100.81 o 
  -4   3   6     4948.35     4921.73    114.81 o 
  -3   3   6       81.87       81.72      6.13 o 
  -2   3   6     1484.23     1472.98     29.82 o 
  -1   3   6     6991.18     7045.24    205.28 o 
   0   3   6      827.16      774.47     19.12 o 
   1   3   6     7277.68     7402.99     99.24 o 
   2   3   6      652.01      630.48     21.17 o 
   3   3   6       92.96       82.71      9.12 o 
   4   3   6     7117.23     7067.87    110.24 o 
   5   3   6      322.81      288.53     18.15 o 
   6   3   6      296.14      316.65     14.44 o 
   7   3   6      640.03      690.81     25.30 o 
  -8   4   6      199.43      203.17     21.35 o 
  -7   4   6       48.53       23.02     13.72 o 
  -6   4   6      609.18      584.82     27.73 o 
  -5   4   6      354.93      358.61     22.15 o 
  -4   4   6      149.36      137.53     10.56 o 
  -3   4   6     2184.73     2178.06     37.16 o 
  -2   4   6      562.45      539.34     21.79 o 
  -1   4   6      259.93      220.55      9.75 o 
   0   4   6      726.36      727.90     20.66 o 
   1   4   6      245.94      239.09      8.21 o 
   2   4   6     2353.22     2333.22     36.39 o 
   3   4   6      591.26      571.13     16.38 o 
   4   4   6      149.15      120.35      9.01 o 
   5   4   6      149.22      158.92     10.58 o 
   6   4   6      459.66      427.22     16.68 o 
   7   4   6     1063.16     1055.09     33.79 o 
  -8   5   6      348.49      326.81     53.79 o 
  -7   5   6      460.66      476.52     27.28 o 
  -6   5   6        4.63        4.31     11.77 o 
  -5   5   6      223.20      231.27     17.67 o 
  -4   5   6      730.43      715.26     21.67 o 
  -3   5   6      559.78      549.17     15.22 o 
  -2   5   6      922.91      873.25     25.30 o 
  -1   5   6     1416.99     1400.93     30.11 o 
   0   5   6       27.97       40.80      6.52 o 
   1   5   6     1043.53      960.81     33.64 o 
   2   5   6      787.16      768.00     16.30 o 
   3   5   6       22.20       21.67      7.66 o 
   4   5   6      783.67      776.84     35.29 o 
   5   5   6      576.60      522.96     20.54 o 
   6   5   6      860.01      782.61     22.88 o 
   7   5   6       48.53       47.68     11.68 o 
  -8   6   6     1250.09     1344.14     61.83 o 
  -7   6   6        0.71        3.37     12.80 o 
  -6   6   6     2739.75     2658.28     94.95 o 
  -5   6   6      212.58      190.20     16.36 o 
  -4   6   6       21.94        3.27      7.66 o 
  -3   6   6     6716.42     6648.36     90.30 o 
  -2   6   6      818.23      811.36     17.38 o 
  -1   6   6     2802.20     2800.58     53.02 o 
   0   6   6     3643.02     3718.19     67.88 o 
   1   6   6     3214.33     3032.62     84.09 o 
   2   6   6     5186.97     5317.56     74.52 o 
   3   6   6     1532.59     1486.75     26.63 o 
   4   6   6       11.02       10.27      7.23 o 
   5   6   6     2578.60     2558.61     55.38 o 
   6   6   6      482.68      455.56     28.40 o 
   7   6   6      268.97      286.10     19.85 o 
  -8   7   6       26.30       35.14     13.01 o 
  -7   7   6      102.32      127.35     14.26 o 
  -6   7   6      628.15      634.26     28.12 o 
  -5   7   6      332.86      287.73     15.54 o 
  -4   7   6     1297.77     1306.85     28.16 o 
  -3   7   6      458.35      445.37     14.43 o 
  -2   7   6      145.77      144.47      7.40 o 
  -1   7   6     3168.93     3029.22    118.51 o 
   0   7   6      174.36      167.74      7.57 o 
   1   7   6      997.99      970.04     24.87 o 
   2   7   6      178.88      177.17      8.77 o 
   3   7   6      225.58      223.78     11.01 o 
   4   7   6      641.56      608.94     21.34 o 
   5   7   6       50.62       34.94      9.25 o 
   6   7   6       38.99       39.63     10.87 o 
   7   7   6       77.71       91.89     20.22 o 
  -7   8   6        5.86        0.90     10.68 o 
  -6   8   6      840.33      821.12     27.95 o 
  -5   8   6      355.81      351.36     17.05 o 
  -4   8   6      196.39      201.46     11.12 o 
  -3   8   6      620.83      632.66     17.54 o 
  -2   8   6      505.80      502.25     27.85 o 
  -1   8   6      281.96      293.35     11.08 o 
   0   8   6     1895.80     2040.97     41.98 o 
   1   8   6       76.48       66.29      6.35 o 
   2   8   6      944.14      978.95     31.78 o 
   3   8   6     2115.69     2123.08     40.24 o 
   4   8   6      449.51      489.19     26.52 o 
   5   8   6       37.88       45.98     16.69 o 
   6   8   6      102.95       91.52     11.95 o 
   7   8   6       33.41       55.68     12.64 o 
  -7   9   6      486.76      513.13     23.34 o 
  -6   9   6      796.80      767.84     26.88 o 
  -5   9   6     1186.81     1169.81     32.88 o 
  -4   9   6     4974.11     4964.36     81.43 o 
  -3   9   6       27.47       14.41      6.18 o 
  -2   9   6     2024.69     2086.37     35.68 o 
  -1   9   6     4041.90     3774.55    138.98 o 
   0   9   6      230.99      209.96     11.23 o 
   1   9   6     7572.61     7647.76    104.06 o 
   2   9   6      234.65      233.47     11.29 o 
   3   9   6      141.87      147.14      9.97 o 
   4   9   6     3022.84     3004.85     63.13 o 
   5   9   6        5.36        2.85      9.00 o 
   6   9   6      319.20      329.13     17.49 o 
   7   9   6      291.76      303.62     24.32 o 
  -7  10   6        1.42        8.76     11.36 o 
  -6  10   6      928.96      968.45     31.03 o 
  -5  10   6       14.33       19.14     10.37 o 
  -4  10   6      253.87      238.78     12.66 o 
  -3  10   6     2130.63     2145.40     36.56 o 
  -2  10   6       74.03       78.74      7.64 o 
  -1  10   6     1041.11     1023.98     24.36 o 
   0  10   6       72.98       78.76      7.61 o 
   1  10   6       76.17       74.83      7.88 o 
   2  10   6      157.92      140.90      9.95 o 
   3  10   6      579.48      561.70     19.92 o 
   4  10   6       68.21       62.91     10.58 o 
   5  10   6      165.34      159.06     13.67 o 
   6  10   6      392.16      392.92     20.87 o 
  -7  11   6      176.49      181.24     15.85 o 
  -6  11   6      144.79      144.03     14.74 o 
  -5  11   6       33.68       36.49     10.23 o 
  -4  11   6     1190.37     1161.09     28.30 o 
  -3  11   6      185.29      177.21     11.54 o 
  -2  11   6     1608.50     1537.01     53.88 o 
  -1  11   6     2152.03     2119.66     39.30 o 
   0  11   6      984.06      964.16     35.06 o 
   1  11   6      537.50      507.35     15.92 o 
   2  11   6      172.21      164.82     11.02 o 
   3  11   6      385.63      369.92     18.55 o 
   4  11   6      299.10      289.11     16.46 o 
   5  11   6       25.32       27.96     18.39 o 
   6  11   6      182.77      201.36     15.94 o 
  -7  12   6       95.64      144.74     19.65 o 
  -6  12   6     1940.10     2060.10    114.50 o 
  -5  12   6      686.59      714.22     32.19 o 
  -4  12   6        7.42       24.18      8.55 o 
  -3  12   6     3875.97     3823.65     67.06 o 
  -2  12   6     1996.59     1950.04     37.71 o 
  -1  12   6     3723.62     3620.57     61.18 o 
   0  12   6     1110.01     1082.55     24.94 o 
   1  12   6      883.83      818.79     19.09 o 
   2  12   6     2975.08     2874.22     52.70 o 
   3  12   6      874.00      904.77     24.25 o 
   4  12   6      132.06      103.07     12.24 o 
   5  12   6      983.31     1024.73     32.18 o 
   6  12   6      612.77      576.03     25.05 o 
  -6  13   6      558.33      587.91     31.72 o 
  -5  13   6      298.02      303.13     18.45 o 
  -4  13   6     1175.13     1145.43     29.11 o 
  -3  13   6      485.06      449.78     17.08 o 
  -2  13   6      318.26      305.49     13.15 o 
  -1  13   6     2469.04     2490.37     50.89 o 
   0  13   6       56.20       46.76      7.78 o 
   1  13   6      725.32      692.95     20.39 o 
   2  13   6       36.34       29.17      8.18 o 
   3  13   6      153.69      145.66     11.26 o 
   4  13   6      895.76      885.12     29.42 o 
   5  13   6      368.13      349.04     19.02 o 
   6  13   6       47.87       52.63     21.73 o 
  -6  14   6      161.58      153.09     19.37 o 
  -5  14   6      529.41      503.79     19.66 o 
  -4  14   6      583.51      575.84     20.62 o 
  -3  14   6      515.87      501.80     18.62 o 
  -2  14   6        3.33        2.39      6.97 o 
  -1  14   6       52.39       59.26      8.78 o 
   0  14   6     2030.55     1981.59     39.32 o 
   1  14   6        5.92        3.96      6.84 o 
   2  14   6      178.29      193.85     12.31 o 
   3  14   6      986.21      993.65     26.75 o 
   4  14   6        1.71        3.91     10.63 o 
   5  14   6      110.57      106.33     14.09 o 
  -6  15   6      613.70      598.86     31.92 o 
  -5  15   6      885.54      878.33     26.40 o 
  -4  15   6     1582.78     1592.96     46.39 o 
  -3  15   6        7.98        6.44      8.38 o 
  -2  15   6     1637.08     1655.77     35.41 o 
  -1  15   6     3245.45     3163.14     57.14 o 
   0  15   6      238.29      212.75     12.34 o 
   1  15   6     3833.70     3845.20     68.20 o 
   2  15   6      712.09      702.30     22.32 o 
   3  15   6      465.56      438.77     17.92 o 
   4  15   6     1617.12     1642.97     69.66 o 
   5  15   6        4.39       10.19     10.35 o 
  -5  16   6       11.87       19.38     10.35 o 
  -4  16   6      427.72      431.50     18.74 o 
  -3  16   6     1486.86     1382.03     33.96 o 
  -2  16   6      442.46      415.96     20.12 o 
  -1  16   6     1232.97     1178.83     28.98 o 
   0  16   6      349.80      336.09     17.07 o 
   1  16   6      204.28      206.31     13.68 o 
   2  16   6     1157.00     1098.76     29.28 o 
   3  16   6      158.11      142.39     17.86 o 
   4  16   6      217.66      234.71     22.62 o 
   5  16   6       15.74       30.82     12.97 o 
  -5  17   6        2.87        0.78      9.86 o 
  -4  17   6      514.58      547.83     20.97 o 
  -3  17   6       83.09       75.55     10.73 o 
  -2  17   6      792.89      811.51     36.18 o 
  -1  17   6       16.95        8.10      8.82 o 
   0  17   6       84.20       78.94     10.43 o 
   1  17   6      531.41      527.74     19.65 o 
   2  17   6      253.99      305.03     15.74 o 
   3  17   6      287.37      301.71     16.00 o 
   4  17   6      146.52      159.46     16.11 o 
  -5  18   6      423.26      375.00     22.53 o 
  -4  18   6        5.95        2.05     11.81 o 
  -3  18   6     1730.34     1694.34     39.97 o 
  -2  18   6      718.08      706.24     41.65 o 
  -1  18   6      595.82      585.72     20.80 o 
   0  18   6     1449.68     1439.08     34.37 o 
   1  18   6      134.52      139.44     11.88 o 
   2  18   6     1574.66     1662.01     39.07 o 
   3  18   6      408.05      359.49     17.87 o 
   4  18   6       32.03       51.92     14.40 o 
  -4  19   6      855.68      899.36     41.08 o 
  -3  19   6      108.90      122.05     12.79 o 
  -2  19   6       20.12       14.82     12.28 o 
  -1  19   6      770.75      752.94     24.14 o 
   0  19   6      169.38      164.91     13.41 o 
   1  19   6      220.83      219.84     21.29 o 
   2  19   6       50.23       79.88     11.17 o 
   3  19   6       57.41       77.61     11.97 o 
  -3  20   6       10.48       24.67     10.43 o 
  -2  20   6      160.93      175.00     16.36 o 
  -1  20   6       45.34       32.52     12.39 o 
   0  20   6     1436.27     1511.23     46.11 o 
   1  20   6      119.31      139.73     15.89 o 
   2  20   6        7.10        1.52      9.58 o 
  -2  21   6     1457.46     1450.16     50.06 o 
  -1  21   6      233.94      227.73     15.59 o 
   0  21   6        3.14       11.62      9.73 o 
   1  21   6      885.76      831.71     40.33 o 
  -8   1   7      113.43      126.71     18.40 o 
  -7   1   7      207.59      211.04     38.33 o 
  -6   1   7     1055.55      920.89     68.46 o 
  -5   1   7     3103.81     3136.67     81.97 o 
  -4   1   7     1049.20     1105.32     38.97 o 
  -3   1   7     1388.07     1367.51     26.07 o 
  -2   1   7      698.50      638.63     46.32 o 
  -1   1   7      902.05      916.83     37.02 o 
   0   1   7     3228.59     3343.56     74.95 o 
   1   1   7      202.41      189.83      7.86 o 
   2   1   7        1.00       -0.69      5.68 o 
   3   1   7     1228.12     1135.68     25.95 o 
   4   1   7      779.98      728.38     20.61 o 
   5   1   7      882.32      887.99     32.35 o 
   6   1   7      311.79      304.42     18.06 o 
   7   1   7       96.62       99.68     11.00 o 
  -8   2   7     1026.21     1042.05     57.95 o 
  -7   2   7      773.01      777.58     35.87 o 
  -6   2   7      487.24      505.61     30.23 o 
  -5   2   7       14.80       17.77     12.67 o 
  -4   2   7       36.04       28.88     11.53 o 
  -3   2   7     3419.61     3365.27     54.51 o 
  -2   2   7        6.59       12.57      5.64 o 
  -1   2   7     1238.95     1153.07     31.28 o 
   0   2   7     1278.70     1275.33     28.14 o 
   1   2   7       82.98       75.27      6.78 o 
   2   2   7     3858.43     3686.68     70.49 o 
   3   2   7       63.04       50.72      7.65 o 
   4   2   7      723.52      681.56     19.92 o 
   5   2   7     1052.49      992.96     25.78 o 
   6   2   7      100.42       96.41     10.57 o 
   7   2   7      884.06      910.54     26.80 o 
  -8   3   7      176.75      170.73     22.04 o 
  -7   3   7      273.06      257.72     21.38 o 
  -6   3   7        1.47       -2.14     11.41 o 
  -5   3   7       15.58       18.68     12.58 o 
  -4   3   7        5.18        6.95     10.11 o 
  -3   3   7       16.93       20.64      7.79 o 
  -2   3   7      866.90      917.78     26.59 o 
  -1   3   7     1896.05     1977.25     47.67 o 
   0   3   7       35.15       43.32      6.33 o 
   1   3   7        0.55       -5.02      5.10 o 
   2   3   7      106.80      106.62      6.89 o 
   3   3   7       20.80       14.97      6.26 o 
   4   3   7      149.53      149.88     12.71 o 
   5   3   7      200.85      194.50     11.93 o 
   6   3   7       26.67       27.22      8.94 o 
   7   3   7       95.94       55.64     15.43 o 
  -8   4   7      653.85      662.67     35.70 o 
  -7   4   7      253.83      277.93     22.13 o 
  -6   4   7      701.05      615.28     29.30 o 
  -5   4   7       79.80       63.07     14.13 o 
  -4   4   7       36.20       45.29     12.05 o 
  -3   4   7     2482.69     2356.11     48.79 o 
  -2   4   7      226.53      232.68     10.19 o 
  -1   4   7     1595.32     1641.45     29.90 o 
   0   4   7     1026.44      989.62     23.89 o 
   1   4   7     1125.24     1122.16     23.67 o 
   2   4   7     3114.49     3135.34     48.49 o 
   3   4   7       58.03       68.42      7.89 o 
   4   4   7      398.40      410.83     19.78 o 
   5   4   7      830.90      765.34     25.33 o 
   6   4   7       15.85       12.88      9.56 o 
   7   4   7      963.19      966.36     31.78 o 
  -8   5   7      193.48      208.67     32.63 o 
  -7   5   7      180.07      161.78     19.04 o 
  -6   5   7      570.63      501.09     42.66 o 
  -5   5   7     2328.77     2459.76     68.49 o 
  -4   5   7       59.94       47.13     11.50 o 
  -3   5   7       32.31       40.14     10.01 o 
  -2   5   7     1669.81     1704.43     35.16 o 
  -1   5   7      237.40      212.70     13.45 o 
   0   5   7     2552.02     2488.23     48.62 o 
   1   5   7     1477.93     1494.70     29.41 o 
   2   5   7       12.70       22.36      5.96 o 
   3   5   7     1787.53     1710.90     41.17 o 
   4   5   7     1336.24     1271.85     48.44 o 
   5   5   7     1804.59     1693.10     42.03 o 
   6   5   7      144.09      139.19     14.34 o 
   7   5   7       11.84       31.20     11.90 o 
  -7   6   7       11.66       16.52     12.99 o 
  -6   6   7        4.09       11.66     12.06 o 
  -5   6   7        0.25        2.58     11.29 o 
  -4   6   7       83.66       79.47      9.03 o 
  -3   6   7       78.55       75.64      7.91 o 
  -2   6   7      461.92      441.86     12.74 o 
  -1   6   7        3.41        5.11      5.32 o 
   0   6   7        0.62        7.79      6.55 o 
   1   6   7       28.58       35.42      6.47 o 
   2   6   7      114.60      118.72      7.69 o 
   3   6   7        0.83        0.79      7.54 o 
   4   6   7        2.96       20.18     13.64 o 
   5   6   7      166.37      161.00     13.40 o 
   6   6   7      308.02      278.38     17.17 o 
   7   6   7       33.76       42.94     13.11 o 
  -7   7   7      688.24      717.34     27.81 o 
  -6   7   7        2.29       -1.97     13.76 o 
  -5   7   7     1258.40     1261.09     55.20 o 
  -4   7   7      777.73      761.56     22.47 o 
  -3   7   7      347.58      351.21     14.23 o 
  -2   7   7     1939.22     1904.93     34.10 o 
  -1   7   7      975.00      985.68     20.74 o 
   0   7   7     2247.92     2157.18     44.17 o 
   1   7   7       79.90       84.04      8.05 o 
   2   7   7      127.68      131.80      9.52 o 
   3   7   7     3536.44     3593.41     72.02 o 
   4   7   7       11.57       15.71     13.20 o 
   5   7   7      633.82      618.64     23.64 o 
   6   7   7      193.72      235.51     16.79 o 
  -7   8   7       53.99       74.61     13.20 o 
  -6   8   7     1190.36     1195.14     35.44 o 
  -5   8   7      171.74      168.84     13.72 o 
  -4   8   7      677.94      632.07     18.98 o 
  -3   8   7     5114.63     5171.96     96.07 o 
  -2   8   7      597.03      569.35     14.96 o 
  -1   8   7     1513.23     1538.42     34.33 o 
   0   8   7      438.15      470.39     16.68 o 
   1   8   7      170.37      147.37     13.86 o 
   2   8   7     3391.50     3289.14     57.29 o 
   3   8   7     2290.39     2243.81     50.92 o 
   4   8   7       63.98       70.57     12.84 o 
   5   8   7     1068.82     1062.54     32.18 o 
   6   8   7       39.37       48.16     11.13 o 
  -7   9   7        6.26       -0.73     10.97 o 
  -6   9   7       38.75       47.81     12.08 o 
  -5   9   7      189.55      220.72     15.23 o 
  -4   9   7       16.50        7.37      7.98 o 
  -3   9   7       86.87       87.28     10.88 o 
  -2   9   7       32.93       25.88      7.75 o 
  -1   9   7      366.74      353.15     14.59 o 
   0   9   7      779.33      716.86     21.22 o 
   1   9   7     1737.13     1671.05     33.87 o 
   2   9   7      383.82      372.90     14.70 o 
   3   9   7       15.66       15.81      8.89 o 
   4   9   7        0.07       10.15      9.32 o 
   5   9   7       10.40       11.06      8.98 o 
   6   9   7        0.07        5.46     10.06 o 
  -7  10   7       31.69       49.52     13.04 o 
  -6  10   7      567.46      615.78     24.71 o 
  -5  10   7      605.55      610.33     30.17 o 
  -4  10   7      582.08      547.97     21.80 o 
  -3  10   7      994.68      990.01     29.62 o 
  -2  10   7      308.76      294.48     13.88 o 
  -1  10   7      995.22      996.56     23.05 o 
   0  10   7     1044.58     1011.25     26.99 o 
   1  10   7     1862.70     1813.27     34.96 o 
   2  10   7      536.46      550.98     17.95 o 
   3  10   7      304.48      283.97     28.41 o 
   4  10   7      627.58      683.72     33.03 o 
   5  10   7      431.53      424.04     24.53 o 
   6  10   7        0.60        2.20     10.70 o 
  -7  11   7      354.92      425.80     36.71 o 
  -6  11   7      208.05      243.60     21.15 o 
  -5  11   7     1748.22     1751.34     56.33 o 
  -4  11   7       40.92       46.80     11.33 o 
  -3  11   7       32.26       33.89      9.73 o 
  -2  11   7     2482.28     2360.64     43.43 o 
  -1  11   7        7.79       10.50      6.82 o 
   0  11   7     2095.78     2035.63     47.94 o 
   1  11   7      563.30      575.81     16.19 o 
   2  11   7       11.55        1.47      7.33 o 
   3  11   7      842.27      831.62     27.10 o 
   4  11   7     1307.26     1294.06     36.66 o 
   5  11   7     1168.74     1214.71     36.16 o 
   6  11   7      101.15      122.06     15.99 o 
  -6  12   7        4.91       -5.95     14.08 o 
  -5  12   7        2.31       29.78     14.84 o 
  -4  12   7      105.62       99.91     13.13 o 
  -3  12   7       70.32       95.32     10.74 o 
  -2  12   7      491.59      504.07     16.56 o 
  -1  12   7      347.47      332.71     13.32 o 
   0  12   7      511.15      496.46     16.22 o 
   1  12   7      150.44      131.41      9.29 o 
   2  12   7      365.46      358.56     22.97 o 
   3  12   7      150.39      140.26     14.84 o 
   4  12   7       31.26       20.17     11.29 o 
   5  12   7       23.90       16.81     11.04 o 
  -6  13   7       45.34       49.95     26.80 o 
  -5  13   7      175.52      212.91     21.69 o 
  -4  13   7      721.52      707.25     26.41 o 
  -3  13   7      560.35      548.25     22.91 o 
  -2  13   7      315.71      318.61     23.24 o 
  -1  13   7     1412.16     1351.07     41.69 o 
   0  13   7      899.56      882.75     22.88 o 
   1  13   7      384.40      427.97     16.77 o 
   2  13   7       10.00        7.85      7.62 o 
   3  13   7     1497.99     1470.61     39.82 o 
   4  13   7      194.19      194.20     15.90 o 
   5  13   7      117.84       92.23     13.62 o 
  -6  14   7      143.47      177.71     24.27 o 
  -5  14   7      100.91      138.54     24.82 o 
  -4  14   7      479.90      421.76     18.32 o 
  -3  14   7     1029.82      974.67     27.03 o 
  -2  14   7        0.66       -9.54     11.62 o 
  -1  14   7      412.29      438.24     16.33 o 
   0  14   7     1112.16     1078.25     26.49 o 
   1  14   7       36.50       30.51      8.71 o 
   2  14   7     2847.62     2829.05     70.01 o 
   3  14   7      142.40      159.11     12.45 o 
   4  14   7      320.95      306.07     22.83 o 
   5  14   7      996.05     1045.41     44.62 o 
  -5  15   7       22.94       25.36     14.80 o 
  -4  15   7        0.53       -6.94      8.68 o 
  -3  15   7       71.72       70.66     10.35 o 
  -2  15   7       32.00       27.36     10.76 o 
  -1  15   7      624.72      598.46     19.86 o 
   0  15   7      624.27      605.22     19.75 o 
   1  15   7      790.29      745.02     26.21 o 
   2  15   7      336.59      330.49     16.48 o 
   3  15   7      154.06      163.80     12.84 o 
   4  15   7       37.87       45.94     12.40 o 
  -5  16   7       42.32       45.82     17.60 o 
  -4  16   7      154.19      164.70     13.24 o 
  -3  16   7      781.88      768.49     24.84 o 
  -2  16   7       54.56       23.62     10.54 o 
  -1  16   7      722.94      721.85     35.99 o 
   0  16   7      426.52      428.05     17.19 o 
   1  16   7      301.96      319.47     21.67 o 
   2  16   7      727.39      706.06     23.36 o 
   3  16   7      252.92      283.70     15.42 o 
   4  16   7     1120.46     1193.30     37.48 o 
  -4  17   7      111.26      119.27     15.31 o 
  -3  17   7        6.81       26.02     11.77 o 
  -2  17   7     1234.37     1227.06     37.28 o 
  -1  17   7       84.02       87.56     10.83 o 
   0  17   7     1076.18     1110.65     29.17 o 
   1  17   7      754.36      758.40     36.19 o 
   2  17   7       39.36       51.59     10.66 o 
   3  17   7      403.26      471.45     20.14 o 
   4  17   7      288.74      271.43     19.70 o 
  -4  18   7      200.87      185.20     14.92 o 
  -3  18   7      194.81      178.76     15.57 o 
  -2  18   7      181.42      164.70     16.17 o 
  -1  18   7      238.89      234.54     14.64 o 
   0  18   7      251.56      250.73     15.22 o 
   1  18   7       15.97        5.21     10.82 o 
   2  18   7        5.27        1.15      9.25 o 
   3  18   7        0.24       -1.73      9.67 o 
  -3  19   7      235.34      200.30     16.76 o 
  -2  19   7      990.26      949.30     44.06 o 
  -1  19   7       80.94       75.77     11.74 o 
   0  19   7      795.75      820.12     25.72 o 
   1  19   7      398.27      389.74     21.16 o 
   2  19   7      232.13      253.86     16.56 o 
  -2  20   7       45.10       47.95     14.36 o 
  -1  20   7      957.75      973.53     31.21 o 
   0  20   7       21.36       29.61     10.68 o 
   1  20   7        9.06        5.45     12.74 o 
  -7   0   8     1192.86     1286.14     68.89 o 
  -6   0   8      716.92      688.40     45.40 o 
  -5   0   8       31.35       65.17     18.29 o 
  -4   0   8     8994.01     8868.37    279.84 o 
  -3   0   8       37.27       36.68     15.29 o 
  -2   0   8     2545.38     2641.77     64.58 o 
  -1   0   8      374.19      422.71     24.87 o 
   0   0   8      244.71      249.16     20.39 o 
   1   0   8     4128.85     4219.88     78.23 o 
   2   0   8     1862.82     1785.32     64.60 o 
   3   0   8      462.55      450.17     23.06 o 
   4   0   8      596.85      608.41     27.92 o 
   5   0   8     2759.20     2632.61     72.83 o 
   6   0   8      687.18      722.49     34.23 o 
  -7   1   8      424.25      447.63     28.51 o 
  -6   1   8     1259.06     1248.69     45.81 o 
  -5   1   8       10.94       13.31     12.68 o 
  -4   1   8      309.79      273.65     19.65 o 
  -3   1   8      966.36      977.76     28.53 o 
  -2   1   8      564.70      553.13     18.61 o 
  -1   1   8      249.50      215.87     30.11 o 
   0   1   8      932.96      865.60     27.62 o 
   1   1   8       98.47       97.20      7.66 o 
   2   1   8      173.30      181.06     11.23 o 
   3   1   8     1502.53     1461.49     48.68 o 
   4   1   8       17.75       18.31      7.55 o 
   5   1   8      170.14      150.91     13.14 o 
   6   1   8      137.95      131.92     13.14 o 
  -7   2   8      247.97      231.33     22.53 o 
  -6   2   8      308.12      289.93     22.16 o 
  -5   2   8       94.38      110.20     24.61 o 
  -4   2   8     1035.16     1055.34     37.88 o 
  -3   2   8      126.65      133.00     11.10 o 
  -2   2   8     2573.18     2613.63     50.82 o 
  -1   2   8      138.35      168.74     11.67 o 
   0   2   8      830.50      834.31     21.94 o 
   1   2   8      920.11      875.22     27.54 o 
   2   2   8      293.50      301.25     15.08 o 
   3   2   8       34.06       25.95      7.54 o 
   4   2   8      310.53      298.37     14.04 o 
   5   2   8       82.68       92.08     10.53 o 
   6   2   8       66.14       69.23     10.62 o 
  -7   3   8       36.94       48.97     14.70 o 
  -6   3   8      374.37      347.72     23.56 o 
  -5   3   8     2133.22     2216.53    163.17 o 
  -4   3   8      490.89      496.20     24.81 o 
  -3   3   8      255.30      217.78     16.30 o 
  -2   3   8     8959.64     9072.43    214.65 o 
  -1   3   8     2294.04     2226.09     53.97 o 
   0   3   8     5280.17     5511.76     97.78 o 
   1   3   8      541.00      479.10     14.46 o 
   2   3   8       99.39       99.08     12.71 o 
   3   3   8     3725.19     3650.55     63.46 o 
   4   3   8       35.41       28.51      7.04 o 
   5   3   8      723.80      716.06     22.49 o 
   6   3   8      566.33      581.09     23.73 o 
  -7   4   8      283.03      310.93     23.71 o 
  -6   4   8       28.16       31.34     15.22 o 
  -5   4   8        0.23        6.16     13.10 o 
  -4   4   8      737.12      727.87     32.51 o 
  -3   4   8       48.28       54.69      9.71 o 
  -2   4   8     1305.70     1229.68     36.68 o 
  -1   4   8       41.19       43.03      6.45 o 
   0   4   8     2571.80     2503.28     49.71 o 
   1   4   8     3585.43     3530.39     59.10 o 
   2   4   8       36.03       18.67      8.67 o 
   3   4   8       31.04       38.22      8.00 o 
   4   4   8      144.04      130.72     12.56 o 
   5   4   8      223.28      191.16     14.41 o 
   6   4   8      677.92      640.13     51.40 o 
  -7   5   8       10.08       17.83     15.27 o 
  -6   5   8      117.45      132.89     17.68 o 
  -5   5   8      229.45      231.26     25.73 o 
  -4   5   8       72.60       71.03     14.10 o 
  -3   5   8      334.87      313.59     29.01 o 
  -2   5   8      604.54      645.69     27.45 o 
  -1   5   8      371.69      346.62     19.04 o 
   0   5   8     3755.38     3731.08     69.79 o 
   1   5   8        6.65        7.70      6.51 o 
   2   5   8      569.27      588.60     24.21 o 
   3   5   8     1232.53     1218.86     32.97 o 
   4   5   8       72.28       67.33     10.60 o 
   5   5   8      568.75      555.33     35.55 o 
   6   5   8       68.53       77.90     13.01 o 
  -7   6   8      797.62      787.58     30.02 o 
  -6   6   8       71.10       68.32     15.33 o 
  -5   6   8        1.23       14.79     13.20 o 
  -4   6   8     3289.25     3228.79     67.66 o 
  -3   6   8      639.62      609.18     17.98 o 
  -2   6   8      784.07      798.71     21.38 o 
  -1   6   8     2679.84     2651.11     45.36 o 
   0   6   8      334.60      374.03     14.97 o 
   1   6   8     3834.84     3756.24     63.05 o 
   2   6   8     4438.16     4335.80     83.94 o 
   3   6   8     1154.26     1127.54     31.77 o 
   4   6   8     1880.26     1879.01     45.97 o 
   5   6   8      326.20      331.02     18.31 o 
   6   6   8      386.88      430.27     22.04 o 
  -7   7   8      231.98      225.20     18.00 o 
  -6   7   8      250.58      237.19     16.49 o 
  -5   7   8      530.95      514.94     21.79 o 
  -4   7   8       15.42       24.09      9.74 o 
  -3   7   8      226.29      222.31     12.67 o 
  -2   7   8     1055.02     1091.28     60.22 o 
  -1   7   8      267.26      238.03     12.37 o 
   0   7   8     1100.66     1103.12     36.61 o 
   1   7   8      207.02      219.64     11.43 o 
   2   7   8       19.63       22.57      9.46 o 
   3   7   8     1938.54     1939.87     46.18 o 
   4   7   8       27.06       30.51     10.19 o 
   5   7   8       89.71      103.70     21.73 o 
   6   7   8      111.81      130.81     14.46 o 
  -7   8   8      224.58      244.90     18.95 o 
  -6   8   8      136.48      141.85     17.03 o 
  -5   8   8      111.65      110.18     12.98 o 
  -4   8   8       85.25       96.84     19.26 o 
  -3   8   8      462.12      444.50     19.56 o 
  -2   8   8     1079.75      990.02     33.09 o 
  -1   8   8      635.59      594.04     19.51 o 
   0   8   8      104.31      117.22     10.72 o 
   1   8   8      418.17      403.70     14.95 o 
   2   8   8      893.10      867.23     27.02 o 
   3   8   8       70.19       55.94     10.34 o 
   4   8   8      509.73      462.84     20.42 o 
   5   8   8        4.01        8.42      9.61 o 
   6   8   8        4.37       -2.00     11.98 o 
  -7   9   8      124.19      131.29     20.94 o 
  -6   9   8       94.23      115.85     23.70 o 
  -5   9   8     3025.62     2945.76     81.91 o 
  -4   9   8      366.47      333.45     22.83 o 
  -3   9   8      908.74      854.55     27.36 o 
  -2   9   8     2375.28     2186.85     91.32 o 
  -1   9   8      573.01      548.70     19.14 o 
   0   9   8     4204.46     4292.10     80.91 o 
   1   9   8      157.13      157.27     10.59 o 
   2   9   8      301.92      295.88     13.95 o 
   3   9   8     2051.35     2005.20     48.17 o 
   4   9   8       70.08       52.39     12.37 o 
   5   9   8      937.22      960.32     31.61 o 
  -6  10   8       22.21       24.27     14.50 o 
  -5  10   8       53.30       39.85     20.49 o 
  -4  10   8      280.83      244.05     16.30 o 
  -3  10   8      270.91      259.11     25.32 o 
  -2  10   8      752.21      775.26     23.35 o 
  -1  10   8      167.69      157.21     11.56 o 
   0  10   8      376.26      367.76     16.52 o 
   1  10   8     1231.88     1210.35     28.60 o 
   2  10   8      377.17      353.94     15.67 o 
   3  10   8      284.15      274.49     16.33 o 
   4  10   8      260.90      266.84     17.19 o 
   5  10   8      149.87      152.28     14.69 o 
  -6  11   8      524.61      523.78     31.29 o 
  -5  11   8      353.56      331.75     23.99 o 
  -4  11   8        2.60       -6.30     10.30 o 
  -3  11   8     1960.12     1788.09     45.09 o 
  -2  11   8       12.64       35.10     12.11 o 
  -1  11   8       52.04       61.61     10.36 o 
   0  11   8      337.07      334.22     15.76 o 
   1  11   8      233.14      234.43     12.91 o 
   2  11   8      211.51      207.58     17.18 o 
   3  11   8       69.41       69.76     23.27 o 
   4  11   8      312.13      317.88     18.26 o 
   5  11   8       35.54       30.14     11.76 o 
  -6  12   8      110.94      170.23     33.85 o 
  -5  12   8      136.56      128.37     16.96 o 
  -4  12   8     1779.07     1886.75     48.11 o 
  -3  12   8      884.74      862.30     29.48 o 
  -2  12   8     2137.56     2079.89     88.61 o 
  -1  12   8     1346.15     1310.46     33.90 o 
   0  12   8      153.28      174.70     12.99 o 
   1  12   8     2328.09     2257.13     45.03 o 
   2  12   8     1050.58     1018.04     27.31 o 
   3  12   8       93.52       96.63     12.84 o 
   4  12   8      619.12      589.68     27.34 o 
   5  12   8      517.89      571.40     25.24 o 
  -5  13   8      442.51      481.03     29.67 o 
  -4  13   8       82.48       88.56     13.89 o 
  -3  13   8       59.84       61.19     12.60 o 
  -2  13   8      806.59      832.22     34.34 o 
  -1  13   8       52.42       72.51      9.21 o 
   0  13   8      921.83      919.00     39.87 o 
   1  13   8        4.36        1.06     10.95 o 
   2  13   8       27.31       28.91      9.11 o 
   3  13   8      717.17      709.77     26.80 o 
   4  13   8       50.64       29.39     12.16 o 
  -5  14   8       84.50       82.23     18.66 o 
  -4  14   8      141.59      153.43     24.35 o 
  -3  14   8       92.76       88.22     15.63 o 
  -2  14   8       49.61       58.73     11.55 o 
  -1  14   8     1309.74     1263.73     30.08 o 
   0  14   8      169.52      171.25     13.85 o 
   1  14   8      183.62      175.62     17.63 o 
   2  14   8      268.51      268.41     14.71 o 
   3  14   8        0.40       11.02     11.83 o 
   4  14   8      396.99      385.24     21.38 o 
  -5  15   8      803.90      797.23     38.62 o 
  -4  15   8        0.98        3.54     11.04 o 
  -3  15   8     1257.17     1269.60     44.25 o 
  -2  15   8      442.43      455.68     25.57 o 
  -1  15   8      141.91      136.75     11.54 o 
   0  15   8     1552.63     1597.73     35.71 o 
   1  15   8      345.81      331.01     28.68 o 
   2  15   8      630.18      611.38     25.83 o 
   3  15   8     1561.54     1565.54     43.91 o 
   4  15   8        1.81        4.77     11.92 o 
  -4  16   8      256.06      279.59     19.28 o 
  -3  16   8       26.95       44.83     14.65 o 
  -2  16   8      524.75      469.99     22.54 o 
  -1  16   8       12.81        5.64     10.82 o 
   0  16   8       22.84       27.42     11.28 o 
   1  16   8      543.07      598.30     24.60 o 
   2  16   8       53.46       55.71     10.74 o 
   3  16   8      208.19      185.52     16.40 o 
  -4  17   8        2.80       -6.47     11.81 o 
  -3  17   8      342.16      355.09     18.42 o 
  -2  17   8      163.88      196.94     22.72 o 
  -1  17   8        8.83        8.10      8.75 o 
   0  17   8      337.86      314.89     18.54 o 
   1  17   8      817.05      768.76     28.79 o 
   2  17   8      241.54      265.00     16.59 o 
   3  17   8      321.94      320.33     20.97 o 
  -3  18   8      344.11      354.59     19.08 o 
  -2  18   8      530.74      526.46     25.03 o 
  -1  18   8     1766.76     1772.57     48.18 o 
   0  18   8       11.21       10.37     16.15 o 
   1  18   8     1175.23     1128.40     36.39 o 
   2  18   8      330.97      381.66     25.67 o 
  -2  19   8      557.37      578.34     27.28 o 
  -1  19   8      213.54      216.71     18.16 o 
   0  19   8      321.97      333.73     36.31 o 
   1  19   8        1.55        3.71     12.66 o 
  -7   1   9      201.37      187.89     21.53 o 
  -6   1   9     1482.65     1427.10     56.14 o 
  -5   1   9      518.92      507.10     28.52 o 
  -4   1   9      544.09      529.49     26.98 o 
  -3   1   9      649.14      664.85     29.07 o 
  -2   1   9      615.60      582.13     16.72 o 
  -1   1   9     1695.88     1757.82     49.45 o 
   0   1   9      533.95      509.12     21.23 o 
   1   1   9       66.54       63.96     10.48 o 
   2   1   9     1053.25     1102.60     26.57 o 
   3   1   9      849.37      890.97     29.83 o 
   4   1   9      436.26      446.06     17.61 o 
   5   1   9      242.03      264.09     20.10 o 
   6   1   9       91.72      102.40     13.29 o 
  -7   2   9      543.09      561.83     33.01 o 
  -6   2   9       64.62       71.57     16.92 o 
  -5   2   9       21.51       21.95     13.44 o 
  -4   2   9     2772.30     2796.54     76.00 o 
  -3   2   9        2.97        8.35     10.98 o 
  -2   2   9     2665.99     2564.43     82.28 o 
  -1   2   9      581.29      590.65     22.60 o 
   0   2   9      235.87      246.10     12.70 o 
   1   2   9     2757.91     2767.82     68.20 o 
   2   2   9        5.31        4.09      5.79 o 
   3   2   9      482.97      428.60     38.42 o 
   4   2   9      415.98      449.82     22.77 o 
   5   2   9        2.76        8.51     10.39 o 
   6   2   9      457.92      480.92     23.14 o 
  -7   3   9      128.45      108.57     18.98 o 
  -6   3   9        8.78       33.16     36.09 o 
  -5   3   9        0.91        2.35     13.44 o 
  -4   3   9        6.17       -7.77     16.75 o 
  -3   3   9       39.73       30.28     12.29 o 
  -2   3   9      657.46      625.01     19.53 o 
  -1   3   9      410.23      421.62     15.73 o 
   0   3   9      125.90      118.68      9.76 o 
   1   3   9       40.29       29.02      9.98 o 
   2   3   9      198.54      203.48     11.67 o 
   3   3   9       57.34       67.46     13.34 o 
   4   3   9        1.33        4.85      9.43 o 
   5   3   9       40.71       45.13     12.19 o 
   6   3   9       43.09       29.64     11.14 o 
  -7   4   9      528.25      553.80     32.65 o 
  -6   4   9      117.78      101.63     22.72 o 
  -5   4   9      178.07      170.83     18.16 o 
  -4   4   9     1669.50     1652.20     60.24 o 
  -3   4   9        4.80       -1.27      9.03 o 
  -2   4   9      810.83      827.15     20.11 o 
  -1   4   9     1056.62     1019.99     45.51 o 
   0   4   9      133.12      149.36     11.23 o 
   1   4   9     1846.67     1745.19     48.39 o 
   2   4   9      108.19      107.29     11.20 o 
   3   4   9      125.00      121.58     15.57 o 
   4   4   9      787.77      727.88     33.05 o 
   5   4   9        0.61      -11.49     11.49 o 
  -7   5   9       17.67       13.18     16.09 o 
  -6   5   9      878.46      905.34     39.69 o 
  -5   5   9      400.49      407.57     24.83 o 
  -4   5   9       93.75       87.44     19.75 o 
  -3   5   9      715.52      685.70     19.86 o 
  -2   5   9     1300.94     1243.66     30.79 o 
  -1   5   9      963.72      937.81     21.78 o 
   0   5   9     1739.89     1787.75     39.80 o 
   1   5   9       35.57       35.38      9.59 o 
   2   5   9      792.92      753.01     24.94 o 
   3   5   9      588.56      573.25     22.85 o 
   4   5   9     1256.42     1206.44     35.00 o 
   5   5   9       99.74      107.50     13.70 o 
  -6   6   9        7.16        7.11     14.22 o 
  -5   6   9        1.51        2.23     10.24 o 
  -4   6   9       85.44       78.62     12.10 o 
  -3   6   9        4.24       -0.63      7.49 o 
  -2   6   9       87.58       89.52     10.09 o 
  -1   6   9      225.31      204.26     12.38 o 
   0   6   9      247.94      255.97     13.79 o 
   1   6   9       43.93       47.67      9.40 o 
   2   6   9       37.92       56.65     10.40 o 
   3   6   9       61.14       71.17     11.95 o 
   4   6   9        1.34       -2.06     10.64 o 
   5   6   9       21.31       36.28     12.05 o 
  -6   7   9      623.28      644.00     26.77 o 
  -5   7   9      149.88      158.20     14.93 o 
  -4   7   9       34.75       37.63     14.03 o 
  -3   7   9      992.47     1018.26     39.41 o 
  -2   7   9      318.23      321.86     15.13 o 
  -1   7   9     1373.52     1381.82     33.64 o 
   0   7   9      453.03      452.29     17.62 o 
   1   7   9      314.35      320.86     15.78 o 
   2   7   9     1841.27     1816.20     50.33 o 
   3   7   9      616.66      635.07     24.27 o 
   4   7   9      229.78      252.41     19.67 o 
   5   7   9      129.97      145.34     15.19 o 
  -6   8   9        2.43        0.75     15.52 o 
  -5   8   9      113.90      108.48     17.93 o 
  -4   8   9     2591.82     2580.13    121.29 o 
  -3   8   9     1013.26      952.97     37.05 o 
  -2   8   9      244.50      287.20     18.48 o 
  -1   8   9      401.14      439.94     23.54 o 
   0   8   9       10.94        6.13      8.33 o 
   1   8   9     2364.88     2433.46     52.12 o 
   2   8   9       16.97       27.09     16.85 o 
   3   8   9      139.85      149.50     17.26 o 
   4   8   9     2090.84     2151.38    111.55 o 
   5   8   9        7.14        8.05     10.96 o 
  -6   9   9      184.43      241.99     77.18 o 
  -5   9   9       90.02       62.82     19.60 o 
  -4   9   9       25.28       30.95     16.46 o 
  -3   9   9       68.05       29.86     10.48 o 
  -2   9   9       35.73       50.26     12.31 o 
  -1   9   9      136.03      141.63     11.78 o 
   0   9   9        2.83       -2.86      7.95 o 
   1   9   9       34.02       29.13     14.03 o 
   2   9   9       22.52       24.08     10.08 o 
   3   9   9        4.98       15.97      9.68 o 
   4   9   9      157.85      158.69     13.89 o 
   5   9   9        7.39      -10.57     10.67 o 
  -6  10   9      251.29      250.39     38.68 o 
  -5  10   9      548.21      536.50     52.21 o 
  -4  10   9      646.52      653.20     49.47 o 
  -3  10   9        0.55       -5.66      9.55 o 
  -2  10   9      880.77      794.47     43.14 o 
  -1  10   9      512.55      521.14     19.83 o 
   0  10   9       24.35       25.06      9.94 o 
   1  10   9      803.48      804.33     25.71 o 
   2  10   9       11.83       21.97      9.61 o 
   3  10   9      533.37      535.58     30.76 o 
   4  10   9      272.26      296.49     18.83 o 
   5  10   9       47.14       48.23     14.01 o 
  -5  11   9      174.65      176.01     21.23 o 
  -4  11   9       67.94       89.21     17.12 o 
  -3  11   9      921.32      930.26     31.01 o 
  -2  11   9      962.63      979.46     37.20 o 
  -1  11   9     1440.31     1489.06     43.00 o 
   0  11   9      529.71      534.23     20.72 o 
   1  11   9        3.50        5.96      9.94 o 
   2  11   9      348.23      361.16     19.26 o 
   3  11   9      614.91      601.86     24.71 o 
   4  11   9      873.93      883.85     31.15 o 
  -5  12   9       29.06       25.79     24.56 o 
  -4  12   9      165.94      180.59     20.33 o 
  -3  12   9       81.03       93.67     15.94 o 
  -2  12   9        1.16       15.39     12.75 o 
  -1  12   9       16.21        7.89     10.42 o 
   0  12   9      102.64      107.17     11.81 o 
   1  12   9       22.85       36.07     15.56 o 
   2  12   9       56.36       48.96     11.86 o 
   3  12   9        9.23       12.82     10.15 o 
   4  12   9       29.37       25.19     11.78 o 
  -5  13   9      506.76      548.32     33.41 o 
  -4  13   9       55.32       56.84     17.01 o 
  -3  13   9      860.25      858.58     53.81 o 
  -2  13   9      474.56      467.55     26.80 o 
  -1  13   9     1809.84     1729.51     42.78 o 
   0  13   9      458.24      476.64     20.83 o 
   1  13   9        9.18        4.17     10.37 o 
   2  13   9      943.81      929.81     31.27 o 
   3  13   9      173.61      179.13     17.38 o 
   4  13   9       27.40       26.88     13.90 o 
  -4  14   9     2058.86     2208.47     70.43 o 
  -3  14   9       23.48       20.72     12.08 o 
  -2  14   9      773.99      785.70     34.58 o 
  -1  14   9      390.62      398.44     25.37 o 
   0  14   9       31.77       31.86     11.49 o 
   1  14   9     2712.08     2713.26     61.16 o 
   2  14   9        3.87       12.24     11.01 o 
   3  14   9      263.99      293.76     19.71 o 
  -4  15   9       21.88       49.64     18.86 o 
  -3  15   9       83.67       79.27     13.64 o 
  -2  15   9      430.67      432.65     39.61 o 
  -1  15   9      426.27      419.15     32.90 o 
   0  15   9       97.87       83.56     14.23 o 
   1  15   9      162.90      162.44     20.14 o 
   2  15   9      141.84      149.77     15.58 o 
   3  15   9       21.76       19.40     13.70 o 
  -3  16   9        1.18       -6.24     12.13 o 
  -2  16   9      657.47      655.65     78.42 o 
  -1  16   9      447.13      430.93     38.35 o 
   0  16   9       11.60       21.61     11.10 o 
   1  16   9      702.75      733.83     29.07 o 
   2  16   9      139.30      178.91     19.96 o 
  -2  17   9      706.67      678.66     35.30 o 
  -1  17   9      875.73      943.06     41.33 o 
   0  17   9      702.87      774.48     29.34 o 
   1  17   9        9.60       11.74     11.01 o 
  -1  18   9        4.26       21.72     15.69 o 
  -6   0  10        5.85       13.96     23.53 o 
  -5   0  10     1142.78     1255.60     66.74 o 
  -4   0  10      344.38      369.73     32.82 o 
  -3   0  10      675.61      650.43     42.49 o 
  -2   0  10      493.72      542.25     24.93 o 
  -1   0  10      692.58      788.11     40.97 o 
   0   0  10     1455.25     1512.14     62.27 o 
   1   0  10     1820.25     1859.63     73.51 o 
   2   0  10      176.27      166.04     15.91 o 
   3   0  10      109.48      101.91     15.06 o 
   4   0  10     1614.35     1689.62     90.52 o 
   5   0  10     1776.34     1858.96    113.88 o 
  -6   1  10      136.56      162.18     20.91 o 
  -5   1  10       57.88       94.03     17.62 o 
  -4   1  10      347.96      347.35     23.68 o 
  -3   1  10       18.76        7.81     13.20 o 
  -2   1  10      124.46      139.21     10.89 o 
  -1   1  10     1467.99     1418.42     41.32 o 
   0   1  10       26.35       23.09      8.25 o 
   1   1  10      316.75      335.88     19.57 o 
   2   1  10     1273.47     1276.82     36.67 o 
   3   1  10       44.89       34.73      9.32 o 
   4   1  10      193.03      208.49     24.34 o 
   5   1  10        6.04       12.03     13.18 o 
  -6   2  10        1.25        0.09     15.80 o 
  -5   2  10      151.73      142.65     27.61 o 
  -4   2  10      186.31      181.17     18.59 o 
  -3   2  10      712.93      730.50     31.91 o 
  -2   2  10       59.56       63.38     12.88 o 
  -1   2  10       89.42       81.57     10.23 o 
   0   2  10      418.68      420.65     21.19 o 
   1   2  10       88.08       99.77     17.72 o 
   2   2  10        0.85       12.16      9.65 o 
   3   2  10      842.78      825.74     31.16 o 
   4   2  10      137.36      132.24     14.40 o 
   5   2  10        2.14        3.31     10.90 o 
  -6   3  10     1704.01     1722.60     59.00 o 
  -5   3  10      366.01      363.22     25.20 o 
  -4   3  10      107.40      130.50     17.53 o 
  -3   3  10     2588.17     2596.14     71.92 o 
  -2   3  10      540.70      515.49     18.71 o 
  -1   3  10     1299.36     1347.22     28.89 o 
   0   3  10      223.06      212.92     13.33 o 
   1   3  10      488.94      481.23     23.71 o 
   2   3  10     2080.48     2010.24     59.45 o 
   3   3  10       19.52        8.65      9.38 o 
   4   3  10     1183.85     1156.44     35.17 o 
   5   3  10      126.61      139.41     15.29 o 
  -6   4  10       56.52       75.26     20.20 o 
  -5   4  10      147.88      156.64     18.61 o 
  -4   4  10      124.10      145.49     17.74 o 
  -3   4  10      238.77      247.60     30.39 o 
  -2   4  10       20.45       11.83      9.40 o 
  -1   4  10     1051.05     1031.71     28.01 o 
   0   4  10     2158.80     2051.09     44.92 o 
   1   4  10        5.25       15.05     13.53 o 
   2   4  10      155.08      173.63     14.24 o 
   3   4  10      224.35      232.44     16.40 o 
   4   4  10      225.91      264.78     18.59 o 
   5   4  10       65.60       92.44     28.63 o 
  -6   5  10      428.13      488.78     45.83 o 
  -5   5  10       27.16       20.98     15.12 o 
  -4   5  10      502.53      451.69     21.37 o 
  -3   5  10       84.28       74.39     15.43 o 
  -2   5  10       16.41       24.84     11.70 o 
  -1   5  10     2063.72     2033.03     44.88 o 
   0   5  10        4.01        4.81      9.83 o 
   1   5  10      107.84       82.93     16.75 o 
   2   5  10      208.25      216.37     15.13 o 
   3   5  10       75.56       78.42     11.99 o 
   4   5  10       17.19       33.65     12.15 o 
   5   5  10      143.27      167.05     28.34 o 
  -6   6  10        0.57      -17.01     17.01 o 
  -5   6  10      609.86      587.08     41.47 o 
  -4   6  10     1094.47     1077.70     42.01 o 
  -3   6  10     1111.22     1041.73     40.45 o 
  -2   6  10     1315.87     1274.31     41.03 o 
  -1   6  10       18.38       36.30      9.58 o 
   0   6  10     1354.75     1426.49     35.50 o 
   1   6  10     1999.56     2002.36     60.41 o 
   2   6  10     1128.20     1064.35     32.19 o 
   3   6  10       65.91       71.28     21.71 o 
   4   6  10      335.07      361.64     22.03 o 
  -6   7  10      424.18      426.39     34.01 o 
  -5   7  10        7.57      -13.09     14.86 o 
  -4   7  10       30.91       18.35     14.46 o 
  -3   7  10      199.41      196.55     19.37 o 
  -2   7  10       60.00       47.45     13.51 o 
  -1   7  10      739.36      782.92     24.25 o 
   0   7  10      212.71      210.30     13.99 o 
   1   7  10      495.90      483.89     24.25 o 
   2   7  10     1627.23     1654.78     43.35 o 
   3   7  10       87.61      107.06     13.95 o 
   4   7  10      232.36      264.55     18.19 o 
  -5   8  10      126.79       84.47     17.85 o 
  -4   8  10      188.91      171.10     19.64 o 
  -3   8  10      167.68      128.73     14.88 o 
  -2   8  10      574.21      562.48     26.72 o 
  -1   8  10        7.03       13.09      9.45 o 
   0   8  10      149.15      146.46     12.66 o 
   1   8  10      225.10      228.69     20.15 o 
   2   8  10       21.69       25.88     10.05 o 
   3   8  10     1107.86     1051.93     33.74 o 
   4   8  10        3.31      -10.32     10.59 o 
  -5   9  10       87.89       85.45     18.00 o 
  -4   9  10      411.93      408.77     27.20 o 
  -3   9  10     1167.84     1149.10     34.72 o 
  -2   9  10      114.52       85.97     14.91 o 
  -1   9  10     1043.92     1066.96     31.30 o 
   0   9  10      217.93      246.94     15.56 o 
   1   9  10      279.54      299.55     20.54 o 
   2   9  10     1011.13     1058.99     61.03 o 
   3   9  10       68.98       69.03     12.64 o 
   4   9  10     1014.13     1014.43     34.41 o 
  -5  10  10      196.35      202.51     34.85 o 
  -4  10  10      281.06      284.49     32.78 o 
  -3  10  10      542.16      528.86     23.74 o 
  -2  10  10       43.39       50.94     13.72 o 
  -1  10  10       86.44      100.37     12.20 o 
   0  10  10      475.54      455.68     20.31 o 
   1  10  10       28.93       36.03     13.21 o 
   2  10  10      598.78      590.17     28.99 o 
   3  10  10       61.87       66.89     20.56 o 
   4  10  10       98.32      117.11     16.47 o 
  -5  11  10       52.63       59.85     20.05 o 
  -4  11  10      288.50      283.88     24.47 o 
  -3  11  10       19.59       21.66     12.10 o 
  -2  11  10       40.08       30.11     13.46 o 
  -1  11  10      371.04      347.36     17.66 o 
   0  11  10      385.63      406.87     19.36 o 
   1  11  10      174.68      173.99     17.77 o 
   2  11  10      305.63      294.86     18.54 o 
   3  11  10       64.37       86.13     13.84 o 
  -4  12  10      126.83      139.07     20.73 o 
  -3  12  10      443.55      458.89     30.55 o 
  -2  12  10      491.47      433.69     25.63 o 
  -1  12  10       68.69       72.20     14.90 o 
   0  12  10     1431.55     1535.55     40.33 o 
   1  12  10      348.11      371.79     23.75 o 
   2  12  10       19.04       42.45     12.30 o 
   3  12  10      517.54      515.95     25.53 o 
  -4  13  10        5.67        9.36     28.23 o 
  -3  13  10      110.98      124.66     28.16 o 
  -2  13  10       30.02       41.14     16.00 o 
  -1  13  10      437.05      387.66     24.88 o 
   0  13  10       61.03       70.84     12.07 o 
   1  13  10       11.04        6.12     13.36 o 
   2  13  10      749.74      772.76     34.07 o 
  -3  14  10       42.77       33.10     12.87 o 
  -2  14  10      676.13      753.97     35.25 o 
  -1  14  10       45.83       49.54     15.26 o 
   0  14  10        6.68       -4.47     10.58 o 
   1  14  10      120.52      126.02     17.20 o 
   2  14  10       36.15       10.90     15.25 o 
  -2  15  10        1.26        2.66     15.07 o 
  -1  15  10      673.58      646.21     36.59 o 
   0  15  10      369.81      336.72     19.77 o 
   1  15  10      170.60      198.57     31.23 o 
  -1  16  10      320.92      343.60     38.52 o 
   0  16  10      236.06      250.81     18.95 o 
  -5   1  11       16.00       23.47     16.45 o 
  -4   1  11      633.85      644.97     32.33 o 
  -3   1  11      314.32      319.92     23.16 o 
  -2   1  11     1550.78     1619.82     62.65 o 
  -1   1  11      206.47      229.41     17.97 o 
   0   1  11       19.26       13.39     11.55 o 
   1   1  11      356.59      366.38     24.20 o 
   2   1  11      705.98      699.61     29.71 o 
   3   1  11      229.49      263.66     16.56 o 
   4   1  11      551.38      552.76     26.43 o 
  -5   2  11      883.58      952.42     89.94 o 
  -4   2  11      276.35      259.25     23.08 o 
  -3   2  11      537.76      486.07     27.59 o 
  -2   2  11       48.74       54.88     15.22 o 
  -1   2  11        2.85        7.38      9.50 o 
   0   2  11     1917.61     1945.41     54.74 o 
   1   2  11        6.49       17.32     13.50 o 
   2   2  11      478.46      434.12     23.31 o 
   3   2  11      235.14      255.36     16.69 o 
   4   2  11       23.92       13.84     14.51 o 
  -5   3  11        7.04       -0.79     15.79 o 
  -4   3  11       10.34       -9.99     14.26 o 
  -3   3  11       10.53        7.41     16.41 o 
  -2   3  11       23.92       24.12     10.13 o 
  -1   3  11       12.79       12.59      9.85 o 
   0   3  11       16.81       20.79     29.35 o 
   1   3  11        0.68        7.51     12.43 o 
   2   3  11       86.77       63.12     24.11 o 
   3   3  11       17.10       28.85     11.82 o 
   4   3  11        3.02      -11.66     11.66 o 
  -5   4  11      485.47      532.53     40.59 o 
  -4   4  11      100.30      106.81     25.58 o 
  -3   4  11      362.05      360.07     36.11 o 
  -2   4  11      457.15      464.83     24.49 o 
  -1   4  11       12.77        3.42      9.20 o 
   0   4  11     2122.74     2170.11     73.77 o 
   1   4  11        1.88      -16.81     21.41 o 
   2   4  11      307.44      311.66     32.87 o 
   3   4  11      506.67      575.19     24.97 o 
   4   4  11        0.96       -7.46     11.26 o 
  -5   5  11      170.08      127.41     19.65 o 
  -4   5  11      397.57      422.11     26.97 o 
  -3   5  11      788.50      778.41     34.84 o 
  -2   5  11     1787.63     1850.01     54.10 o 
  -1   5  11      504.20      564.58     21.15 o 
   0   5  11       21.79        6.95     21.27 o 
   1   5  11      566.18      575.02     27.43 o 
   2   5  11      740.70      826.91     34.27 o 
   3   5  11      352.09      397.68     20.49 o 
   4   5  11      139.47      188.97     18.22 o 
  -5   6  11        1.44        2.56     14.20 o 
  -4   6  11        0.19       -9.29     14.52 o 
  -3   6  11       66.25       71.91     15.79 o 
  -2   6  11       13.82       10.55     12.19 o 
  -1   6  11       69.21       92.32     11.78 o 
   0   6  11       82.96       68.86     13.72 o 
   1   6  11        2.37       -9.57     11.29 o 
   2   6  11        7.70       -7.58     12.05 o 
   3   6  11       26.56       14.43     12.08 o 
  -5   7  11       15.00       -3.98     15.57 o 
  -4   7  11      450.04      457.13     28.87 o 
  -3   7  11      237.49      262.20     21.99 o 
  -2   7  11      618.91      607.61     28.69 o 
  -1   7  11      714.09      762.78     25.12 o 
   0   7  11       49.49       41.83     16.10 o 
   1   7  11      555.86      619.00     29.05 o 
   2   7  11      602.22      684.97     60.19 o 
   3   7  11      762.29      786.79     29.97 o 
  -4   8  11      140.72      122.87     19.97 o 
  -3   8  11       70.60       75.18     28.37 o 
  -2   8  11      808.34      844.52     34.57 o 
  -1   8  11       94.48      112.43     13.05 o 
   0   8  11     1629.40     1838.12     54.17 o 
   1   8  11       19.43       17.65     19.58 o 
   2   8  11      431.37      444.28     25.27 o 
   3   8  11     1042.28     1111.66     36.28 o 
  -4   9  11        0.45      -12.51     14.19 o 
  -3   9  11        0.66       21.78     15.46 o 
  -2   9  11        4.94       23.33     20.49 o 
  -1   9  11        5.66       -5.30     13.06 o 
   0   9  11        3.69        8.88     19.10 o 
   1   9  11        8.70       -8.27     15.32 o 
   2   9  11       41.41       58.76     20.13 o 
   3   9  11       68.84       53.65     13.97 o 
  -4  10  11        4.50       14.13     18.50 o 
  -3  10  11     1107.58     1170.30    108.45 o 
  -2  10  11       31.06       42.78     15.19 o 
  -1  10  11        4.99       -3.24     13.65 o 
   0  10  11     1354.98     1459.01     47.60 o 
   1  10  11        8.62        0.92     11.58 o 
   2  10  11      304.25      343.36     23.16 o 
  -3  11  11      474.19      425.39     33.06 o 
  -2  11  11     1315.45     1364.00     48.11 o 
  -1  11  11      152.27      155.83     19.00 o 
   0  11  11        1.41       -3.58     20.29 o 
   1  11  11      533.10      547.54     81.39 o 
   2  11  11      525.68      539.16     30.10 o 
  -3  12  11        3.72       -8.50     29.92 o 
  -2  12  11        7.85       10.13     17.98 o 
  -1  12  11       51.33       57.04     15.93 o 
   0  12  11      261.84      260.31     17.73 o 
   1  12  11       37.56       51.51     14.61 o 
  -2  13  11      190.63      206.11     21.38 o 
  -1  13  11      456.88      456.56     28.00 o 
   0  13  11      115.69      107.86     14.38 o 
  -4   0  12      587.85      615.94     47.02 o 
  -3   0  12     1422.50     1567.88     76.41 o 
  -2   0  12       54.29       53.93     23.01 o 
  -1   0  12      958.95      933.12     50.36 o 
   0   0  12      777.61      905.92     50.83 o 
   1   0  12       43.57       44.78     16.72 o 
   2   0  12      270.90      279.36     29.92 o 
   3   0  12      828.64      843.61     51.78 o 
  -4   1  12      102.02      133.17     27.23 o 
  -3   1  12        6.50       -4.57     14.41 o 
  -2   1  12      757.99      798.04     36.20 o 
  -1   1  12       73.55      111.53     26.11 o 
   0   1  12        7.73       32.16     14.06 o 
   1   1  12      535.94      593.91     41.42 o 
   2   1  12        5.51       -0.19     13.74 o 
   3   1  12      163.30      175.27     23.46 o 
  -4   2  12      130.32      142.87     20.46 o 
  -3   2  12      130.69      120.53     29.73 o 
  -2   2  12       17.04       15.73     15.31 o 
  -1   2  12      155.47      127.44     24.87 o 
   0   2  12       92.06      101.14     16.32 o 
   1   2  12        0.53       -5.44     13.49 o 
   2   2  12       67.69       78.98     15.91 o 
   3   2  12      127.97      138.84     19.25 o 
  -4   3  12      444.06      406.61     41.35 o 
  -3   3  12       93.29      124.98     19.12 o 
  -2   3  12     1184.18     1179.52     75.68 o 
  -1   3  12      187.69      210.73     18.39 o 
   0   3  12       57.17       45.84     13.74 o 
   1   3  12     1442.67     1550.48     49.66 o 
   2   3  12        7.52       26.40     15.91 o 
  -4   4  12       72.49       82.37     18.39 o 
  -3   4  12      110.38      134.31     18.38 o 
  -2   4  12       61.92       51.12     15.75 o 
  -1   4  12      214.94      221.95     18.80 o 
   0   4  12      149.07      172.11     18.94 o 
   1   4  12       16.89       18.51     20.15 o 
   2   4  12      110.99      169.86     20.28 o 
  -4   5  12       52.42       42.51     18.14 o 
  -3   5  12       81.25       60.96     17.03 o 
  -2   5  12       52.14       58.79     21.49 o 
  -1   5  12      251.19      246.44     29.49 o 
   0   5  12        5.22      -12.98     12.98 o 
   1   5  12      176.81      198.32     22.99 o 
   2   5  12       57.28       66.82     16.20 o 
  -3   6  12      348.80      349.84     26.41 o 
  -2   6  12      164.04      210.90     28.97 o 
  -1   6  12      351.71      420.66     36.02 o 
   0   6  12     1016.38     1194.38    109.91 o 
   1   6  12      129.48      108.14     17.30 o 
   2   6  12       64.67       93.53     17.37 o 
  -3   7  12        1.45       18.25     15.51 o 
  -2   7  12      455.98      531.13     34.68 o 
  -1   7  12       16.04       19.66     14.58 o 
   0   7  12        3.29       14.23     13.57 o 
   1   7  12      128.12      113.53     17.41 o 
   2   7  12        2.43        9.89     15.42 o 
  -3   8  12      408.87      386.91     28.51 o 
  -2   8  12       13.64       30.28     14.18 o 
  -1   8  12      349.44      365.96     25.10 o 
   0   8  12      142.75      177.52     19.28 o 
   1   8  12        0.20       14.93     17.63 o 
  -2   9  12     1181.81     1278.70     46.23 o 
  -1   9  12       60.12       59.40     16.68 o 
   0   9  12       44.40       42.15     14.85 o 
   1   9  12      922.20     1051.65     51.50 o 
  -1  10  12        4.80       -4.00     14.73 o 
   0  10  12      391.81      468.80     67.86 o 
  -2   1  13       83.98      118.77     28.97 o 
   0   1  13       47.89       55.18     23.15 o 
  -2   2  13      110.91      121.05     28.97 o 
  -1   2  13     1228.65     1430.72     68.46 o 
   0   2  13       25.41       31.23     15.27 o 
  -2   3  13        0.04      -21.58     21.58 o 
  -1   3  13       67.35       78.46     24.82 o 
   0   3  13        3.96      -11.26     18.17 o 
  -1   4  13      588.94      707.31     47.26 o 
   0   4  13        1.74        1.44     18.34 o 
                                                 
